# Supplementary material for: Medieval genomes from eastern Iberia illuminate the role of Morisco mass deportations in dismantling a long-standing genetic bridge with North Africa
Source: Genome Biol. 2025 Apr 28;26:108. doi: 10.1186/s13059-025-03570-1 (PMC12036142; doi:10.1186/s13059-025-03570-1)
Supplement: Supplementary file 2 — Additional file 2: Supplementary tables S1-S15 contents. [file 13059_2025_3570_MOESM2_ESM.xlsx]

## Sheet: Table_S1
LabID	SampleID	Location	Period	Endogenous DNA	Adapter Dimer %	MappedReads	Coverage (X)	mtCoverage (X)	mtDNA	chrY	Genetic Sex	SNPs 620k list	Kinship	Material
GOG20	Asuncion-UE7004	Vall d’Uixo	Islamic	0.15	0.29	19541513	0.4726	46.051	J1c1b	-	XX	177882	No	Molar
GOG23	Peral10-2032	Vall d’Uixo	Islamic	0.35	0.53	29153340	0.634	48.2887	HV	E1b1b1b1a1	XY	230636	No	Petrous
GOG24	Peral10-2013	Vall d’Uixo	Islamic	0.18	0.07	24944366	0.5103	35.8226	U4a1d	J2a1b1	XY	213353	No	Petrous
GOG25	Obon-Fosa19	Vall d’Uixo	Islamic	0.12	0.13	5405256	0.1532	12.8095	L3d1	-	XX	73257	No	Molar
GOG26	Obon-Fosa1	Vall d’Uixo	Islamic	0.4	0.09	100437963	2.342	182.66	H1	-	XX	434276	No	Petrous
GOG34	SL50002-A (adult)	Sanxo Llop	Visigothic	0.12	0.15	13653223	0.2632	19.4749	HV+16311 (HV34)	R1b1a1a2a1a1c2b2a1b4	XY	122004	1st deg. GOG35	Petrous
GOG35	SL50002-B (kid)	Sanxo Llop	Visigothic	0.18	0.16	19893305	0.3595	40.6297	H2a1e1a	-	XX	164426	1st deg. GOG34	Petrous
GOG50	2SABCIS-UE2600	Valencia	Late Roman	0.3	0.05	74393520	1.8801	156.267	D4e1	-	XX	410970	No	Petrous
GOG56	2SABCIS-UE2709	Valencia	Late Medieval	0.09	0.06	9135517	0.2065	14.1221	H+7720	-	XX	95546	No	Petrous
GOG57	2SABCIS-UE1789	Valencia	Late Medieval	0.07	0.07	7888239	0.1739	11.9916	R0a4	-	XX	80675	No	Petrous
GOG59	2SABCIS-UE1404	Valencia	Post Medieval	0.06	0.02	9508116	0.2638	18.7602	H5+152	E1b1b1b1a1	XY	127368	No	Metatarsus
GOG60	2SABCIS-UE1822	Valencia	Post Medieval	0.06	0.075	8363273	0.2309	26.4077	K1a+195	R1b1a1a2	XY	107736	No	Molar

## Sheet: Table_S2
SampleID	RawReads	MappedReads	RawEndogenousDNA%	Reads (mq30_rmdup)	EndogenousDNA% (mq30_rmdup)	Site	Period1	Archaelogical ID	Material Type
GOG13	173985	5874	3.38	4745	2.73	Plaza del Almudin (Segorbe)	Islamic	Almu99-UE2216	Petrous
GOG14	106958	287	0.27	182	0.17	Plaza del Almudin (Segorbe)	Islamic	Almu99-UE2173	Petrous
GOG15	69188	114	0.16	71	0.1	Necropolis La Union (Vall d’Uixo)	Visigothic	NLU(Fosa4)-Ind1	Molar
GOG16	95819	780	0.82	597	0.62	Necropolis La Union (Vall d’Uixo)	Visigothic	NLU(Fosa4)-Ind2	Petrous
GOG17	40753	2971	7.29	2395	5.88	Necropolis La Union (Vall d’Uixo)	Visigothic	NLU92(Fosa1)	Petrous
GOG18	77527	3231	4.17	2711	3.5	Necropolis La Union (Vall d’Uixo)	Visigothic	NLU92(Fosa2)	Molar
GOG19	89266	2762	3.1	2268	2.54	Necropolis La Union (Vall d’Uixo)	Visigothic	NLU93(Fosa3)	Petrous
GOG20	67962	12252	18.04	10453	15.38	Plaza Asuncion (Vall d’Uixo)	Islamic	Asuncion-Cata7/UE7004	Molar
GOG21	67960	4868	7.17	4113	6.05	Plaza Asuncion (Vall d’Uixo)	Islamic	Asuncion-Fosa4	Petrous
GOG22	86548	2085	2.41	1591	1.84	Plaza Peral 10 (Vall d’Uixo)	Islamic	Peral10-UE2031	Petrous
GOG23	82599	35658	43.22	29406	35.6	Plaza Peral 10 (Vall d’Uixo)	Islamic	Peral10-UE2032	Petrous
GOG24	79255	16680	23.04	13351	18.44	Plaza Peral 10 (Vall d’Uixo)	Islamic	Peral10-UE2013	Petrous
GOG25	52498	6865	14.04	5816	11.89	Plaza Santiago Obon (Vall d’Uixo)	Islamic	SantiagoObon-Fosa1	Molar
GOG26	61000	28712	48.92	24405	41.58	Plaza Santiago Obon (Vall d’Uixo)	Islamic	SantiagoObon-Fosa19	Petrous
GOG29	53821	20	0.04	7	0.01	Plaza Peral 10 (Vall d’Uixo)	Islamic	Peral10-C4-UE4019	Molar
GOG30	68196	937	1.45	638	0.99	C/Cervantes (Vall d’Uixo)	Islamic	Cervantes-Fosa7	Molar
GOG31	51001	298	0.65	234	0.51	La Vital (Gandia)	Early Medieval	LV-UE3051-Ind19	Molar
GOG32	80436	326	0.64	256	0.5	La Vital (Gandia)	Early Medieval	LV-UE3051-Ind23	Molar
GOG33	73859	275	0.48	213	0.38	La Vital (Gandia)	Early Medieval	LV-UE3051-Ind42	Molar
GOG34	56411	7615	14.82	6143	11.95	Sanxo Llop (Gandia)	Visigothic	SL-50adult	Petrous
GOG35	70613	13337	23.74	10631	18.92	Sanxo Llop (Gandia)	Visigothic	SL-50infantil	Petrous
GOG45	46582	549	1.17857	425	0.91237	Maqbara C/Ripalda (Valencia)	Islamic	Ripalda1-UE1485	Molar
GOG46	89329	1583	1.7721	1220	1.36574	Plaza del Almudin (Segorbe)	Islamic	Almu99-UE2266/2297	Petrous
GOG49	54652	1206	2.20669	1024	1.87367	Cementerio San Lorenzo (Valencia)	Late Roman	2SABCIS-UE1946	Molar
GOG50	62810	22454	35.7491	18647	29.6879	Cementerio San Lorenzo (Valencia)	Late Roman	2SABCIS-UE2600	Petrous
GOG51	63809	890	1.39479	708	1.10956	Monasterio San Vicente de la Roqueta (Valencia)	Medieval	7SVIROQ-UE13039	Petrous
GOG52	86340	2134	2.47162	1696	1.96433	Monasterio San Vicente de la Roqueta (Valencia)	Medieval	7SVIROQ-UE13042	Petrous
GOG53	82417	2013	2.44246	1589	1.928	Cementerio San Lorenzo (Valencia)	Medieval	2SABCIS-UE1781	Petrous
GOG54	99627	6798	6.82345	5529	5.5497	Cementerio San Lorenzo (Valencia)	Medieval	2SABCIS-UE2168	Petrous
GOG55	51104	1074	2.1016	854	1.6711	Cementerio San Lorenzo (Valencia)	Medieval	2SABCIS-UE2303	Petrous
GOG56	54707	6149	11.2399	5004	9.14691	Cementerio San Lorenzo (Valencia)	Medieval	2SABCIS-UE2709	Petrous
GOG57	64689	5731	8.85931	4776	7.38302	Cementerio San Lorenzo (Valencia)	Medieval	2SABCIS-UE1789	Petrous
GOG58	58955	223	0.378255	174	0.29514	Cementerio San Lorenzo (Valencia)	Medieval	2SABCIS-UE2063	Molar
GOG59	61646	4229	6.86014	3561	5.77653	Cementerio San Lorenzo (Valencia)	Medieval	2SABCIS-UE1404	Metatarsus
GOG60	43875	3286	7.48946	2808	6.4	Cementerio San Lorenzo (Valencia)	Medieval	2SABCIS-UE1822	Molar

## Sheet: Table_S3
Code	Element	Uncalibrated bp date (dating lab #)	Calibrated date (cal. CE; 2σ 95.4%)	Median probability	Sex	Age	d13C (VPDB; ‰)	d15N (AIR; ‰)
GOG20	tooth	713 ± 23 (UBA-43713)	1269-1301 (90.9%) 1370-1378 (4.6%)	1285 cal. CE	F	–	-13.5	11.9
GOG23	petrous	1212 ± 27 (UBA-43714)	706-737 (8.2%) 772-888 (87.3%)	822 cal. CE	M	–	-18.5	10.7
GOG26	petrous	1083 ± 40 (UBA-43715)	885-1028 (95.4%)	960 cal. CE	F	juvenile	-12	13.8
GOG34	bone	1260 ± 30 (Beta-449265)	668-778 (74.6%) 786-830 (17.3%) 854-874 (3.5%)	734 cal. CE	M	adult	-18.8	12.1
GOG50	petrous	1726 ± 30 (UBA-43716)	249-297 (30.6%) 308-408 (64.8%)	338 cal. CE	F	–	-19	10.2

## Sheet: Table_S4
FID	IID	CHR	SNP1	SNP2	POS1	POS2	KB	NSNP	DENSITY	PHOM	PHET
GOG20	GOG20	1	rs565603136	rs373285923	131838	712547	580.71	688	0.844	0.996	0.004
GOG20	GOG20	1	rs576051992	rs78908436	50068857	50643691	574.835	4054	0.142	0.994	0.006
GOG20	GOG20	1	rs142742083	rs12095921	105727580	106456536	728.957	10467	0.07	0.998	0.002
GOG20	GOG20	1	rs74119450	rs145770049	145734298	146248542	514.245	815	0.631	0.994	0.006
GOG20	GOG20	21	rs118042628	rs59865336	31196557	31753759	557.203	6880	0.081	0.996	0.004
GOG23	GOG23	11	rs367643622	rs146196435	78958078	79568016	609.939	7275	0.084	0.995	0.005
GOG23	GOG23	11	rs189661693	rs560892632	84860881	85394381	533.501	5325	0.1	0.996	0.004
GOG23	GOG23	1	rs568686875	rs559716105	54815	568418	513.604	653	0.787	0.991	0.009
GOG23	GOG23	1	rs150681692	rs559311643	32389746	32989894	600.149	5280	0.114	0.993	0.007
GOG23	GOG23	1	rs74944604	rs72065876	35689202	36282399	593.198	4954	0.12	0.993	0.007
GOG23	GOG23	1	rs188659085	rs587692337	145747778	146315190	567.413	766	0.741	0.988	0.012
GOG23	GOG23	1	rs145649315	rs137985356	173372904	173963083	590.18	5304	0.111	0.998	0.002
GOG23	GOG23	1	rs61826778	rs141878217	173963249	174580868	617.62	5566	0.111	0.994	0.006
GOG24	GOG24	11	rs78057714	rs1336822	29259000	29864736	605.737	7243	0.084	0.995	0.005
GOG24	GOG24	11	rs560368870	rs561274891	93576319	94304451	728.133	9070	0.08	0.996	0.004
GOG24	GOG24	11	rs138835106	rs534534521	105745363	106255649	510.287	4826	0.106	0.994	0.006
GOG24	GOG24	1	rs367896724	rs181574093	10177	527219	517.043	490	1.055	0.996	0.004
GOG24	GOG24	1	rs12084865	rs553131997	35379579	36053237	673.659	6234	0.108	0.993	0.007
GOG24	GOG24	1	rs114033134	rs34330798	49390903	50644636	1253.73	9066	0.138	0.995	0.005
GOG24	GOG24	1	rs182470575	rs368937140	189060513	189622125	561.613	7264	0.077	0.997	0.003
GOG25	GOG25	11	rs184969633	rs76363950	65141686	65799799	658.114	6401	0.103	0.995	0.005
GOG25	GOG25	11	rs286039	rs6592263	85119680	85621570	501.891	5226	0.096	0.995	0.005
GOG25	GOG25	11	rs74926726	rs543631688	92015916	92568511	552.596	5595	0.099	0.997	0.003
GOG25	GOG25	11	rs192014930	rs149190903	104278377	104993547	715.171	8164	0.088	0.999	0.001
GOG25	GOG25	11	rs3170	rs78380920	105513061	106208546	695.486	6467	0.108	0.998	0.002
GOG25	GOG25	1	rs367896724	rs142251181	10177	729358	719.182	1249	0.576	0.994	0.006
GOG25	GOG25	1	rs186504823	rs182426371	28457978	29184875	726.898	6773	0.107	0.995	0.005
GOG25	GOG25	1	rs4394590	rs111920055	73076200	73635466	559.267	5966	0.094	0.993	0.007
GOG25	GOG25	1	rs544051	rs144256828	93518495	94078076	559.582	4578	0.122	0.996	0.004
GOG25	GOG25	1	rs75964418	rs148788722	145718998	146320811	601.814	976	0.617	0.996	0.004
GOG26	GOG26	11	rs146289531	rs149520789	30511043	31474232	963.19	8165	0.118	0.997	0.003
GOG26	GOG26	11	rs61900623	rs562272706	118012623	118606219	593.597	5690	0.104	0.993	0.007
GOG26	GOG26	1	rs112156171	rs368089080	49739665	50434819	695.155	5138	0.135	0.994	0.006
GOG26	GOG26	1	rs11810859	rs111754631	92315028	92916732	601.705	5975	0.101	0.995	0.005
GOG26	GOG26	21	rs536368491	rs143723857	40484870	41029104	544.235	6519	0.083	0.996	0.004
GOG34	GOG34	11	rs144249796	rs149393726	38272001	38804786	532.786	6273	0.085	0.996	0.004
GOG34	GOG34	1	rs367896724	rs201942322	10177	649192	639.016	902	0.708	0.997	0.003
GOG34	GOG34	1	rs9430526	rs370207143	9698054	10522211	824.158	8703	0.095	0.997	0.003
GOG34	GOG34	1	rs150741543	rs6693274	36137187	36866186	729	6371	0.114	0.997	0.003
GOG34	GOG34	1	rs566402346	rs11585270	49477087	50593132	1116.05	8040	0.139	0.996	0.004
GOG34	GOG34	1	rs7543263	rs538786071	50783185	52063095	1279.91	11267	0.114	0.997	0.003
GOG34	GOG34	1	rs114768126	rs79573116	52254607	53051734	797.128	7585	0.105	0.996	0.004
GOG34	GOG34	1	rs117034740	rs188861911	80338657	80857300	518.644	6357	0.082	0.996	0.004
GOG34	GOG34	1	rs521387	rs201609085	194065800	194761934	696.135	8791	0.079	0.998	0.002
GOG34	GOG34	1	rs6428318	rs552435179	195923038	196788702	865.665	9149	0.095	0.995	0.005
GOG34	GOG34	21	rs10854358	rs60259929	33733678	34266395	532.718	5371	0.099	0.997	0.003
GOG35	GOG35	11	rs376158996	rs543036662	71336478	71895984	559.507	8019	0.07	0.998	0.002
GOG35	GOG35	11	rs7104942	rs569683714	107938578	108532188	593.611	6205	0.096	0.996	0.003
GOG35	GOG35	1	rs78601809	rs189252564	15211	808530	793.32	2329	0.341	0.998	0.002
GOG35	GOG35	1	rs188202624	rs112140801	49995165	50762747	767.583	5612	0.137	0.998	0.002
GOG35	GOG35	1	rs114941234	rs113887221	50784251	52532612	1748.36	15625	0.112	0.997	0.003
GOG35	GOG35	1	rs34422545	rs148788722	145730953	146320811	589.859	900	0.655	0.994	0.006
GOG35	GOG35	1	rs6681618	rs74836354	174170341	174847878	677.538	6129	0.111	0.995	0.005
GOG50	GOG50	1	rs555500075	rs201942322	10352	649192	638.841	900	0.71	0.994	0.006
GOG50	GOG50	1	rs151297482	rs562531687	35627502	36316381	688.88	5953	0.116	0.995	0.005
GOG50	GOG50	1	rs558807503	rs542957112	48957490	50121433	1163.94	9499	0.123	0.997	0.003
GOG50	GOG50	1	rs539049639	rs12026990	50122972	50631193	508.222	3628	0.14	0.998	0.002
GOG50	GOG50	1	rs71628265	rs375111911	177993268	178509544	516.277	4604	0.112	0.995	0.005
GOG56	GOG56	11	rs183616548	rs372906635	88770024	89331164	561.141	6365	0.088	0.999	0.001
GOG56	GOG56	11	rs562802937	rs148177516	125253835	125763186	509.352	4974	0.102	0.997	0.003
GOG56	GOG56	1	rs565314842	rs566250387	88300	691567	603.268	707	0.853	0.994	0.006
GOG56	GOG56	1	rs566402346	rs76622150	49477087	49997349	520.263	3735	0.139	0.997	0.003
GOG56	GOG56	1	rs560735309	rs201384825	49998029	50557619	559.591	4055	0.138	0.994	0.006
GOG56	GOG56	1	rs7367731	rs114020893	77799316	78353605	554.29	4647	0.119	0.997	0.003
GOG56	GOG56	1	rs550755162	rs617153	100279133	100798036	518.904	4672	0.111	0.993	0.007
GOG56	GOG56	1	rs586727	rs372553369	186155692	186797051	641.36	6688	0.096	0.999	0.001
GOG56	GOG56	1	rs143567981	rs675631	224937043	225462933	525.891	5723	0.092	0.994	0.006
GOG57	GOG57	11	rs184935302	rs151119306	30686258	31797421	1111.16	8881	0.125	0.996	0.004
GOG57	GOG57	11	rs147930022	rs138406654	88326916	88831100	504.185	6179	0.082	0.997	0.003
GOG57	GOG57	11	rs34732650	rs183419591	89918683	90473869	555.187	6912	0.08	0.994	0.006
GOG57	GOG57	1	rs367896724	rs4468103	10177	814215	804.039	2435	0.33	0.999	0.001
GOG57	GOG57	1	rs113725655	rs541063927	29181090	29684272	503.183	4325	0.116	0.996	0.004
GOG57	GOG57	1	rs181806760	rs188193088	45462611	45971569	508.959	4425	0.115	0.993	0.007
GOG57	GOG57	1	rs72904841	rs57074113	49213727	50584616	1370.89	10202	0.134	0.994	0.006
GOG57	GOG57	1	rs144781060	rs12042488	92599320	93291944	692.625	6670	0.104	0.995	0.005
GOG57	GOG57	1	rs539934598	rs565410340	102750011	103264731	514.721	6913	0.074	0.995	0.005
GOG57	GOG57	1	rs137989221	rs140991798	113864122	114459975	595.854	4665	0.128	0.996	0.004
GOG57	GOG57	1	rs546004070	rs564224151	155197611	155948462	750.852	5878	0.128	0.997	0.003
GOG57	GOG57	1	rs114780179	rs2358493	196985474	197816439	830.966	7726	0.108	0.998	0.002
GOG59	GOG59	11	rs112749628	rs189431848	49281989	49809938	527.95	5096	0.104	0.994	0.005
GOG59	GOG59	11	rs7942092	rs11235671	72201363	72886043	684.681	6213	0.11	0.998	0.002
GOG59	GOG59	11	rs563654024	rs3181178	104129857	104874431	744.575	8488	0.088	0.997	0.003
GOG59	GOG59	1	rs367896724	rs555343629	10177	706333	696.157	1006	0.692	0.999	0.001
GOG59	GOG59	1	rs145195193	rs149177693	46045168	46609899	564.732	4969	0.114	0.997	0.003
GOG59	GOG59	1	rs186418244	rs116274553	100172225	100932827	760.603	7121	0.107	0.996	0.004
GOG59	GOG59	1	rs74128323	rs12021614	174195874	174749980	554.107	5141	0.108	0.995	0.005
GOG59	GOG59	1	rs1503786	rs145789466	194882340	195499791	617.452	7023	0.088	0.998	0.002
GOG59	GOG59	1	rs12132138	rs61817952	221048711	221859769	811.059	8917	0.091	0.997	0.003
GOG60	GOG60	11	rs192838647	rs546883567	84609944	85544144	934.201	9312	0.1	0.998	0.002
GOG60	GOG60	1	rs193157612	rs533926246	92875	724815	631.941	879	0.719	0.999	0.001
GOG60	GOG60	1	rs41263965	rs191431516	32110574	32743539	632.966	5754	0.11	0.997	0.003
GOG60	GOG60	1	rs567031151	rs142124223	35408760	35913924	505.165	5023	0.101	0.994	0.006
GOG60	GOG60	1	rs144671064	rs186915947	36113647	36641433	527.787	4271	0.124	0.993	0.007
GOG60	GOG60	1	rs11205568	rs12026990	49368421	50631193	1262.77	9208	0.137	0.999	0.001
GOG60	GOG60	1	rs148049451	rs140757422	71177385	71732669	555.285	5546	0.1	0.999	0.001
GOG60	GOG60	1	rs75964418	rs587743064	145718998	146241120	522.123	875	0.597	0.997	0.003
GOG60	GOG60	1	rs77623370	rs113335334	185511836	186155529	643.694	7209	0.089	0.998	0.002
GOG60	GOG60	1	rs530187204	rs10921602	194006732	194515823	509.092	6713	0.076	0.998	0.002
GOG60	GOG60	1	rs146971885	rs320331	243166002	243797817	631.816	5625	0.112	0.998	0.002

## Sheet: Table_S5
sample	pop	super_pop	new_pop	sex	NSEG_chr1	KB_chr1	KBAVG_chr1	NSEG_chr11	KB_chr11	KBAVG_chr11	NSEG_chr21	KB_chr21	KBAVG_chr21	NSEG_avrg	KB_avrg	KBAVG_avrg	stdev
GOG20	GOG20	GOG20	GOG20	XX	2348	103490	44.0759	4066	183515	45.134	594	27734.3	46.6907	2336	104913	45.3002	1.3153
GOG23	GOG23	GOG23	GOG23	XY	2455	103638	42.2151	4075	182661	44.8247	717	26192.4	36.5305	2415.67	104164	41.1901	4.24104
GOG24	GOG24	GOG24	GOG24	XY	2353	104944	44.5999	4136	179445	43.3862	702	25990.1	37.0229	2397	103460	41.6697	4.06972
GOG25	GOG25	GOG25	GOG25	XX	2356	103537	43.9462	3933	182709	46.4554	708	26749	37.7811	2332.33	104332	42.7276	4.46371
GOG26	GOG26	GOG26	GOG26	XX	2350	102515	43.6233	4049	181723	44.8809	642	26467.9	41.2272	2347	103569	43.2438	1.85618
GOG34	GOG34	GOG34	GOG34	XY	2547	102297	40.1638	3953	184743	46.7349	682	27218.9	39.9104	2394	104753	42.2697	3.86905
GOG35	GOG35	GOG35	GOG35	XX	2439	102741	42.1244	4015	184362	45.9184	666	26942.4	40.4541	2373.33	104682	42.8323	2.80009
GOG50	GOG50	GOG50	GOG50	XX	2420	102574	42.3861	3979	183105	46.0177	668	26046.9	38.9924	2355.67	103909	42.4654	3.51332
GOG56	GOG56	GOG56	GOG56	XX	2431	103732	42.6704	3922	185528	47.3043	668	27187.6	40.7	2340.33	105483	43.5582	3.39048
GOG57	GOG57	GOG57	GOG57	XX	2311	104700	45.305	3827	185828	48.5571	651	27083.7	41.6032	2263	105871	45.1551	3.47937
GOG59	GOG59	GOG59	GOG59	XY	2549	101736	39.9123	4316	179554	41.6019	748	26011.7	34.7751	2537.67	102434	38.7631	3.55553
GOG60	GOG60	GOG60	GOG60	XY	2402	102568	42.7009	3928	186031	47.3603	603	27221.4	45.1433	2311	105273	45.0682	2.33061
HG01500	IBS	EUR	Iberian	male	2578	101715	39.4551	4040	181985	45.0458	648	26649.2	41.1253	2422	103450	41.8754	2.86984
HG01501	IBS	EUR	Iberian	female	2310	103789	44.9302	3984	184770	46.3779	667	26412.4	39.5988	2320.33	104990	43.6356	3.57015
HG01503	IBS	EUR	Iberian	male	2322	103904	44.7476	4065	180993	44.5247	661	26995.5	40.8404	2349.33	103964	43.3709	2.19431
HG01504	IBS	EUR	Iberian	female	2389	103586	43.3595	3970	181571	45.7358	680	26446.4	38.8917	2346.33	103868	42.6623	3.4749
HG01506	IBS	EUR	Iberian	male	2439	103774	42.5479	3997	184215	46.0883	602	26730.1	44.4021	2346	104906	44.3461	1.77086
HG01507	IBS	EUR	Iberian	female	2330	104992	45.0608	3862	183609	47.5424	686	26874.7	39.176	2292.67	105159	43.9264	4.29701
HG01509	IBS	EUR	Iberian	male	2474	103053	41.6544	4061	181804	44.7682	639	26457.1	41.404	2391.33	103771	42.6089	1.87422
HG01510	IBS	EUR	Iberian	female	2365	102524	43.3505	4167	180666	43.3565	654	26532.1	40.5689	2395.33	103241	42.4253	1.60769
HG01512	IBS	EUR	Iberian	male	2321	103988	44.8029	3931	184112	46.8359	615	26978.2	43.8671	2289	105026	45.1686	1.51782
HG01513	IBS	EUR	Iberian	female	2367	103089	43.5525	4012	183113	45.6412	627	27085.8	43.1991	2335.33	104429	44.1309	1.31981
HG01515	IBS	EUR	Iberian	male	2313	104551	45.2015	3883	182703	47.0519	619	27271	44.0566	2271.67	104842	45.4367	1.51143
HG01516	IBS	EUR	Iberian	female	2297	103144	44.9036	3857	184907	47.9407	720	26009	36.1236	2291.33	104687	42.9893	6.13672
HG01518	IBS	EUR	Iberian	male	2314	104440	45.1338	3798	185838	48.9304	694	26089.1	37.5924	2268.67	105456	43.8855	5.77115
HG01519	IBS	EUR	Iberian	female	2458	103745	42.207	3879	182073	46.9382	702	26582.6	37.867	2346.33	104134	42.3374	4.53701
HG01521	IBS	EUR	Iberian	male	2317	105008	45.3207	4096	182859	44.6432	636	26601.7	41.8265	2349.67	104823	43.9301	1.85303
HG01522	IBS	EUR	Iberian	female	2283	104236	45.6575	3965	185012	46.6614	623	27236.3	43.718	2290.33	105495	45.3456	1.49628
HG01524	IBS	EUR	Iberian	male	2226	104129	46.7786	3930	183630	46.7253	685	26942.8	39.3326	2280.33	104901	44.2788	4.28365
HG01525	IBS	EUR	Iberian	female	2450	103184	42.116	4145	180902	43.6435	684	26602.6	38.8927	2426.33	103563	41.5507	2.42532
HG01527	IBS	EUR	Iberian	male	2428	102484	42.2091	3997	183773	45.9776	664	26420.3	39.7896	2363	104226	42.6588	3.11841
HG01528	IBS	EUR	Iberian	female	2341	104525	44.6499	4052	184110	45.4368	684	26374	38.5585	2359	105003	42.8817	3.76465
HG01530	IBS	EUR	Iberian	male	2504	103056	41.1567	4077	180602	44.2979	671	26150.5	38.9724	2417.33	103270	41.4757	2.67704
HG01531	IBS	EUR	Iberian	female	2515	103007	40.9571	3755	186657	49.709	662	26434	39.9305	2310.67	105366	43.5322	5.37384
HG01536	IBS	EUR	Iberian	male	2546	101273	39.7772	3898	182509	46.8212	693	25406.9	36.6621	2379	103063	41.0868	5.20463
HG01537	IBS	EUR	Iberian	female	2336	102026	43.6754	3941	184941	46.9275	665	26098.4	39.2458	2314	104355	43.2829	3.85586
HG01602	IBS	EUR	Iberian	female	2379	103129	43.3498	3981	183677	46.1385	679	26096.9	38.4344	2346.33	104301	42.6409	3.90067
HG01603	IBS	EUR	Iberian	male	2307	104441	45.2713	4148	179676	43.3162	646	26463.2	40.9646	2367	103527	43.184	2.15639
HG01605	IBS	EUR	Iberian	female	2438	102133	41.8921	3895	184293	47.3152	692	26456	38.2312	2341.67	104294	42.4795	4.5704
HG01606	IBS	EUR	Iberian	male	2397	101897	42.5103	3897	184957	47.4615	694	26615.4	38.3507	2329.33	104490	42.7742	4.56113
HG01607	IBS	EUR	Iberian	female	2368	104478	44.1207	3858	185027	47.9592	669	25551.5	38.1936	2298.33	105019	43.4245	4.91988
HG01608	IBS	EUR	Iberian	male	2428	103886	42.7865	3997	183759	45.9743	654	26735.2	40.8795	2359.67	104793	43.2134	2.57409
HG01610	IBS	EUR	Iberian	male	2300	105665	45.9414	4123	183228	44.4404	639	26435.9	41.3707	2354	105110	43.9175	2.32978
HG01612	IBS	EUR	Iberian	female	2373	104240	43.9276	3958	183241	46.2963	612	27878.3	45.5527	2314.33	105120	45.2589	1.21138
HG01613	IBS	EUR	Iberian	female	2302	103021	44.7529	4072	183071	44.9586	654	26640.3	40.7345	2342.67	104244	43.482	2.38163
HG01615	IBS	EUR	Iberian	male	2364	102825	43.4964	3772	185048	49.0583	647	26419.9	40.8344	2261	104764	44.463	4.1963
HG01617	IBS	EUR	Iberian	male	2348	103621	44.1318	4034	182786	45.3113	684	25351.4	37.0635	2355.33	103919	42.1689	4.46054
HG01618	IBS	EUR	Iberian	female	2345	102620	43.7614	3868	184052	47.5833	686	26009	37.9139	2299.67	104227	43.0862	4.86993
HG01619	IBS	EUR	Iberian	male	2390	104743	43.8257	3965	182720	46.0833	685	26255.1	38.3286	2346.67	104573	42.7459	3.98853
HG01620	IBS	EUR	Iberian	female	2386	104349	43.7341	4084	182157	44.6025	657	26542.9	40.4001	2375.67	104350	42.9122	2.21848
HG01623	IBS	EUR	Iberian	female	2467	102634	41.6026	4022	181821	45.2065	716	26211	36.6076	2401.67	103555	41.1389	4.31816
HG01624	IBS	EUR	Iberian	male	2352	103733	44.104	3965	181895	45.875	668	26533.7	39.7212	2328.33	104054	43.2334	3.16793
HG01625	IBS	EUR	Iberian	male	2429	103707	42.6954	3905	184077	47.1387	686	26358.8	38.4238	2340	104714	42.7526	4.35773
HG01626	IBS	EUR	Iberian	female	2410	103000	42.7386	3986	182912	45.8886	668	27475.6	41.1311	2354.67	104463	43.2528	2.42007
HG01628	IBS	EUR	Iberian	female	2376	104323	43.9071	3688	185375	50.2645	752	25300.7	33.6445	2272	105000	42.6054	8.38612
HG01630	IBS	EUR	Iberian	male	2287	103694	45.3408	4001	182855	45.7022	704	25488.2	36.2048	2330.67	104012	42.4159	5.38203
HG01631	IBS	EUR	Iberian	male	2337	104646	44.778	3847	183971	47.8221	671	26109.9	38.912	2285	104909	43.8374	4.52891
HG01632	IBS	EUR	Iberian	female	2379	104306	43.8445	3978	183902	46.2299	703	26103.7	37.1319	2353.33	104771	42.4021	4.71739
HG01668	IBS	EUR	Iberian	female	2372	102141	43.0611	4047	182002	44.9721	697	26008.1	37.3143	2372	103384	41.7825	3.9858
HG01669	IBS	EUR	Iberian	male	2457	103251	42.0231	3939	181599	46.1029	702	26203.6	37.327	2366	103685	41.8177	4.39156
HG01670	IBS	EUR	Iberian	female	2063	109015	52.8429	4098	183838	44.8603	714	25489.8	35.7	2291.67	106114	44.4677	8.57819
HG01672	IBS	EUR	Iberian	male	2472	101491	41.0561	3773	187773	49.7677	657	26621.1	40.5192	2300.67	105295	43.781	5.19158
HG01673	IBS	EUR	Iberian	female	2287	105501	46.1307	4004	182299	45.5292	644	26312.6	40.8581	2311.67	104704	44.1727	2.88621
HG01675	IBS	EUR	Iberian	male	2403	104129	43.333	4082	182345	44.6706	681	26067.7	38.2786	2388.67	104181	42.0941	3.3713
HG01676	IBS	EUR	Iberian	female	2395	103733	43.3122	3882	183955	47.3867	663	26473.2	39.9294	2313.33	104720	43.5428	3.73399
HG01678	IBS	EUR	Iberian	male	2268	105400	46.4728	4034	183736	45.5469	661	26303.6	39.7936	2321	105147	43.9378	3.61869
HG01679	IBS	EUR	Iberian	female	2250	105262	46.7833	3748	187861	50.123	667	26223	39.3148	2221.67	106449	45.407	5.53397
HG01680	IBS	EUR	Iberian	male	2343	104283	44.5083	4024	183327	45.5583	694	25911.5	37.3364	2353.67	104507	42.4677	4.47471
HG01682	IBS	EUR	Iberian	male	2433	100629	41.36	4142	182382	44.0323	681	25713.3	37.7581	2418.67	102908	41.0501	3.14856
HG01684	IBS	EUR	Iberian	female	2355	103003	43.738	3893	183638	47.1713	637	26352.9	41.3703	2295	104331	44.0932	2.91677
HG01685	IBS	EUR	Iberian	female	2434	103234	42.4133	4037	181122	44.8656	655	26080.4	39.8175	2375.33	103479	42.3655	2.52439
HG01686	IBS	EUR	Iberian	male	2519	102996	40.8878	4149	180758	43.5667	626	26051.5	41.6157	2431.33	103268	42.0234	1.3852
HG01694	IBS	EUR	Iberian	male	2477	101656	41.0401	3918	184095	46.9869	610	26713.6	43.7928	2335	104155	43.9399	2.97613
HG01695	IBS	EUR	Iberian	female	2382	104302	43.7877	4007	182742	45.6058	715	25278.6	35.3546	2368	104108	41.5827	5.46976
HG01697	IBS	EUR	Iberian	female	2279	104546	45.8737	3977	182676	45.9331	660	26664	40.4	2305.33	104629	44.0689	3.17753
HG01699	IBS	EUR	Iberian	male	2375	104274	43.905	4038	182409	45.173	626	26970.7	43.0841	2346.33	104551	44.054	1.05239
HG01700	IBS	EUR	Iberian	male	2498	102494	41.0304	3782	185742	49.1122	652	26958.8	41.3479	2310.67	105065	43.8302	4.57713
HG01702	IBS	EUR	Iberian	female	2301	104595	45.4562	3999	184248	46.0735	682	27154.7	39.8163	2327.33	105333	43.782	3.44824
HG01704	IBS	EUR	Iberian	female	2311	104249	45.11	4029	181689	45.0953	613	26550.8	43.3128	2317.67	104163	44.506	1.0334
HG01705	IBS	EUR	Iberian	male	2298	103218	44.9163	4000	181301	45.3253	738	25378.5	34.3882	2345.33	103299	41.5433	6.19984
HG01707	IBS	EUR	Iberian	female	2327	104308	44.8252	3965	183233	46.2125	645	26691.7	41.3825	2312.33	104744	44.1401	2.48682
HG01708	IBS	EUR	Iberian	male	2498	100651	40.2926	4060	182213	44.88	666	26480.1	39.7599	2408	103115	41.6442	2.81494
HG01709	IBS	EUR	Iberian	male	2497	102563	41.0746	4129	179618	43.5015	703	26049.3	37.0545	2443	102743	40.5435	3.25614
HG01710	IBS	EUR	Iberian	female	2452	102856	41.9478	4160	178769	42.9734	654	27113.6	41.458	2422	102913	42.1264	0.773326
HG01746	IBS	EUR	Iberian	female	2360	103662	43.9245	3918	185694	47.3951	654	27217.5	41.617	2310.67	105524	44.3122	2.9085
HG01747	IBS	EUR	Iberian	male	2388	103636	43.3988	4119	182405	44.2839	626	26484.9	42.3082	2377.67	104175	43.3303	0.98963
HG01756	IBS	EUR	Iberian	male	2394	103993	43.4389	4080	182214	44.6604	700	26409.5	37.7278	2391.33	104206	41.9424	3.70067
HG01757	IBS	EUR	Iberian	female	2361	102098	43.2437	3960	183486	46.3348	747	25410.6	34.0168	2356	103665	41.1984	6.40864
HG01761	IBS	EUR	Iberian	male	2278	105109	46.1411	3965	183092	46.177	659	27000.6	40.9721	2300.67	105067	44.4301	2.99474
HG01762	IBS	EUR	Iberian	female	2408	103134	42.8299	3955	181140	45.8003	640	26634.3	41.6162	2334.33	103636	43.4155	2.15264
HG01765	IBS	EUR	Iberian	male	2343	104947	44.7917	4224	182418	43.1861	670	26965.2	40.2466	2412.33	104777	42.7415	2.30494
HG01766	IBS	EUR	Iberian	female	2530	102016	40.3226	4031	181160	44.9418	689	26621.1	38.6374	2416.67	103266	41.3006	3.264
HG01767	IBS	EUR	Iberian	male	2289	104098	45.4775	4067	183499	45.119	664	26536.6	39.9648	2340	104711	43.5204	3.08448
HG01768	IBS	EUR	Iberian	female	2543	102085	40.1436	4038	182944	45.3055	664	26432.3	39.8076	2415	103820	41.7522	3.0818
HG01770	IBS	EUR	Iberian	female	2339	104904	44.85	4013	184478	45.9701	669	27160	40.5979	2340.33	105514	43.806	2.83418
HG01771	IBS	EUR	Iberian	male	2392	103719	43.3609	4130	181676	43.9893	650	26829.2	41.2757	2390.67	104075	42.8753	1.42048
HG01773	IBS	EUR	Iberian	female	2405	102919	42.7938	4051	181894	44.901	611	27435.7	44.903	2355.67	104083	44.1993	1.21717
HG01775	IBS	EUR	Iberian	male	2290	101705	44.4128	3929	183610	46.7319	709	26500.4	37.3772	2309.33	103938	42.8406	4.87149
HG01776	IBS	EUR	Iberian	female	2370	103601	43.7136	3812	185684	48.7104	652	27000.3	41.4115	2278	105428	44.6118	3.73143
HG01777	IBS	EUR	Iberian	male	2429	102332	42.1294	3923	183093	46.6718	707	25949.8	36.7041	2353	103792	41.8351	4.99036
HG01779	IBS	EUR	Iberian	female	2420	104422	43.1498	3904	185042	47.3981	623	26690.6	42.842	2315.67	105385	44.4633	2.54627
HG01781	IBS	EUR	Iberian	male	2447	102789	42.0063	3972	182273	45.8895	694	25632.1	36.9339	2371	103565	41.6099	4.49094
HG01783	IBS	EUR	Iberian	male	2357	104103	44.1677	3932	183698	46.7188	682	26569.3	38.9579	2323.67	104790	43.2815	3.95562
HG01784	IBS	EUR	Iberian	female	2315	103098	44.535	3980	183003	45.9806	704	26023.8	36.9657	2333	104042	42.4938	4.8417
HG01785	IBS	EUR	Iberian	male	2345	102018	43.5046	3874	182652	47.148	691	26854.6	38.8634	2303.33	103842	43.172	4.1523
HG01786	IBS	EUR	Iberian	female	2262	106507	47.0855	3835	184333	48.066	683	26244.7	38.4256	2260	105695	44.5257	5.30554
HG02219	IBS	EUR	Iberian	male	2359	105273	44.6259	3963	182988	46.1742	663	27236.1	41.0801	2328.33	105166	43.9601	2.61151
HG02220	IBS	EUR	Iberian	female	2348	103789	44.2033	3925	183391	46.7238	644	26136	40.5838	2305.67	104439	43.837	3.08635
HG02221	IBS	EUR	Iberian	male	2374	103344	43.5317	3928	183061	46.6042	624	27513.6	44.0923	2308.67	104640	44.7427	1.63626
HG02223	IBS	EUR	Iberian	female	2343	103610	44.2211	3963	183701	46.3541	699	26196.1	37.4766	2335	104502	42.6839	4.63408
HG02224	IBS	EUR	Iberian	male	2363	103005	43.5907	3907	184855	47.3139	671	26503.6	39.4987	2313.67	104788	43.4678	3.90905
HG02230	IBS	EUR	Iberian	female	2334	102036	43.7173	4041	184237	45.592	660	26841.3	40.6687	2345	104371	43.326	2.48487
HG02231	IBS	EUR	Iberian	male	2425	103538	42.696	3851	185781	48.2422	640	26840.8	41.9388	2305.33	105387	44.2923	3.44157
HG02232	IBS	EUR	Iberian	female	2362	104387	44.1942	3914	183386	46.8539	646	26947.5	41.7144	2307.33	104907	44.2542	2.57027
HG02233	IBS	EUR	Iberian	male	2361	104939	44.4466	4084	179465	43.9435	670	26290.2	39.2392	2371.67	103565	42.5431	2.8723
HG02235	IBS	EUR	Iberian	female	2512	101716	40.492	3906	183752	47.0435	680	26132.2	38.4298	2366	103867	41.9884	4.4976
HG02236	IBS	EUR	Iberian	male	2285	102711	44.9502	3882	182841	47.0996	670	26365.5	39.3515	2279	103972	43.8004	3.99997
HG02238	IBS	EUR	Iberian	male	2312	104273	45.1008	3994	182589	45.7158	664	26367.3	39.7098	2323.33	104410	43.5088	3.30437
HG02239	IBS	EUR	Iberian	female	2311	103792	44.9122	4040	181560	44.9406	686	26034.4	37.9511	2345.67	103795	42.6013	4.02722
HG00096	GBR	EUR	Other	male	2402	103933	43.2694	3896	183157	47.0117	675	25652.4	38.0036	2324.33	104247	42.7616	4.52547
HG00097	GBR	EUR	Other	female	2223	104712	47.1041	4050	180161	44.4842	663	26576.1	40.0847	2312	103816	43.891	3.5471
HG00099	GBR	EUR	Other	female	2220	103331	46.5453	3849	184418	47.9133	667	26237.3	39.3363	2245.33	104662	44.5983	4.60807
HG00100	GBR	EUR	Other	female	2329	104862	45.0244	3973	181363	45.6488	640	26606.7	41.573	2314	104277	44.0821	2.19523
HG00101	GBR	EUR	Other	male	2397	103334	43.1097	4009	182235	45.4565	668	26593.7	39.8109	2358	104054	42.7924	2.83615
HG00102	GBR	EUR	Other	female	2265	103636	45.7555	3987	183345	45.9858	662	26558.3	40.1183	2304.67	104513	43.9532	3.32312
HG00103	GBR	EUR	Other	male	2252	105621	46.9009	3847	183837	47.7872	664	26740.8	40.2724	2254.33	105400	44.9868	4.1068
HG00105	GBR	EUR	Other	male	2468	101684	41.2009	3832	182859	47.7188	642	27498.5	42.8326	2314	104014	43.9174	3.39167
HG00106	GBR	EUR	Other	female	2432	103110	42.3971	4007	181514	45.2992	661	27334.2	41.3529	2366.67	103986	43.0164	2.04474
HG00107	GBR	EUR	Other	male	2347	104410	44.4867	4093	181393	44.3177	611	26617	43.5629	2350.33	104140	44.1224	0.491883
HG00108	GBR	EUR	Other	male	2424	104400	43.0694	3864	184425	47.729	648	26749	41.2794	2312	105191	44.0259	3.3295
HG00109	GBR	EUR	Other	male	2348	103218	43.9599	3942	182932	46.4059	632	25881.1	40.9512	2307.33	104010	43.7723	2.73218
HG00110	GBR	EUR	Other	female	2306	105786	45.8742	4052	183032	45.1709	653	26722.6	40.9229	2337	105180	43.9893	2.67879
HG00111	GBR	EUR	Other	female	2399	104653	43.6238	3867	183729	47.5121	679	26732	39.3697	2315	105038	43.5019	4.07257
HG00112	GBR	EUR	Other	male	2427	103728	42.7393	3862	182596	47.2801	636	26107.3	41.0492	2308.33	104144	43.6895	3.2223
HG00113	GBR	EUR	Other	male	2340	103931	44.4151	3800	185765	48.8854	682	26210.1	38.4313	2274	105302	43.9106	5.24528
HG00114	GBR	EUR	Other	male	2312	104726	45.2966	4050	182726	45.1175	595	27674.7	46.5121	2319	105042	45.6421	0.758774
HG00115	GBR	EUR	Other	male	2375	103316	43.5013	3865	184633	47.7705	677	25667.3	37.9133	2305.67	104539	43.0617	4.94328
HG00116	GBR	EUR	Other	male	2365	104697	44.2693	3898	184803	47.4097	676	26717.9	39.5236	2313	105406	43.7342	3.97019
HG00117	GBR	EUR	Other	male	2215	105016	47.4112	3796	185307	48.8164	566	28423.4	50.218	2192.33	106249	48.8152	1.4034
HG00118	GBR	EUR	Other	female	2415	102699	42.5255	4072	182870	44.9091	673	25728.5	38.2295	2386.67	103766	41.888	3.38512
HG00119	GBR	EUR	Other	male	2337	104412	44.678	3991	183149	45.8906	645	26830	41.5969	2324.33	104797	44.0552	2.21357
HG00120	GBR	EUR	Other	female	2329	104413	44.8319	4005	181942	45.4286	669	26392.5	39.4507	2334.33	104249	43.2371	3.29263
HG00121	GBR	EUR	Other	female	2198	105652	48.0675	3858	184192	47.7429	653	26325.7	40.315	2236.33	105390	45.3751	4.38521
HG00122	GBR	EUR	Other	female	2415	102367	42.3882	3966	182189	45.9377	684	25240.3	36.9011	2355	103265	41.7423	4.55279
HG00123	GBR	EUR	Other	female	2395	102097	42.6294	4110	181411	44.139	681	26446.7	38.8351	2395.33	103318	41.8678	2.73273
HG00125	GBR	EUR	Other	female	2357	101135	42.9086	3813	185187	48.5673	623	26195	42.0466	2264.33	104172	44.5075	3.54221
HG00126	GBR	EUR	Other	male	2352	103780	44.124	3828	183459	47.9255	633	26923.6	42.5334	2271	104721	44.861	2.77056
HG00127	GBR	EUR	Other	female	2282	105169	46.0863	3857	184174	47.7505	668	25891.2	38.7593	2269	105078	44.1987	4.78359
HG00128	GBR	EUR	Other	female	2300	106056	46.1115	3942	185366	47.0234	624	26573	42.585	2288.67	105998	45.24	2.34404
HG00129	GBR	EUR	Other	male	2260	104969	46.4466	3916	186345	47.5856	651	26467.8	40.6572	2275.67	105927	44.8965	3.71522
HG00130	GBR	EUR	Other	female	2443	101553	41.5689	4001	182089	45.5108	639	26209.7	41.0167	2361	103284	42.6988	2.45086
HG00131	GBR	EUR	Other	male	2235	104388	46.7061	3929	182712	46.5035	651	26056.4	40.0252	2271.67	104385	44.4116	3.80008
HG00132	GBR	EUR	Other	female	2302	103991	45.1742	3847	185921	48.3287	612	27659.3	45.195	2253.67	105857	46.2326	1.81528
HG00133	GBR	EUR	Other	female	2390	104603	43.7671	4006	183622	45.8368	636	26945.3	42.3668	2344	105057	43.9902	1.74573
HG00136	GBR	EUR	Other	male	2299	104491	45.4505	3880	184504	47.5525	667	26936.6	40.3847	2282	105311	44.4626	3.68461
HG00137	GBR	EUR	Other	female	2391	103612	43.3341	3957	183068	46.2643	681	26619.4	39.0887	2343	104433	42.8957	3.60783
HG00138	GBR	EUR	Other	male	2383	104619	43.9023	3942	185293	47.0048	570	26864.6	47.1309	2298.33	105592	46.0127	1.82872
HG00139	GBR	EUR	Other	male	2369	104364	44.0541	3933	183639	46.6918	611	26882.7	43.9979	2304.33	104962	44.9146	1.53936
HG00140	GBR	EUR	Other	male	2375	104093	43.8288	3992	182734	45.775	643	27331.5	42.5062	2336.67	104720	44.0367	1.64428
HG00141	GBR	EUR	Other	male	2393	102855	42.9815	3935	182163	46.2931	661	26479.3	40.0595	2329.67	103832	43.1114	3.11883
HG00142	GBR	EUR	Other	male	2373	104553	44.0593	3884	182553	47.0012	631	27255.8	43.1946	2296	104787	44.7517	1.99552
HG00143	GBR	EUR	Other	male	2346	104620	44.5949	3957	183127	46.2792	641	27043.4	42.1894	2314.67	104930	44.3545	2.05547
HG00145	GBR	EUR	Other	male	2519	101302	40.2153	3878	186549	48.1044	630	27153.9	43.1014	2342.33	105002	43.807	3.99161
HG00146	GBR	EUR	Other	female	2396	103111	43.0346	3805	186341	48.9728	657	26906.6	40.9537	2286	105453	44.3204	4.1613
HG00148	GBR	EUR	Other	male	2436	102971	42.2705	4117	183009	44.4519	638	26245.6	41.1374	2397	104075	42.6199	1.68465
HG00149	GBR	EUR	Other	male	2374	104639	44.0771	3897	184254	47.281	686	25467.8	37.125	2319	104787	42.8277	5.192
HG00150	GBR	EUR	Other	female	2479	100042	40.3557	3831	185171	48.3349	651	26296.7	40.3944	2320.33	103837	43.0283	4.59566
HG00151	GBR	EUR	Other	male	2393	103358	43.1918	3810	185130	48.5906	653	26999.2	41.3463	2285.33	105162	44.3762	3.76459
HG00154	GBR	EUR	Other	female	2461	102636	41.7049	3901	183881	47.1368	636	26920.6	42.328	2332.67	104479	43.7232	2.97261
HG00155	GBR	EUR	Other	male	2431	101704	41.8364	3982	185041	46.4694	615	26238.5	42.6643	2342.67	104328	43.6567	2.47079
HG00157	GBR	EUR	Other	male	2407	104359	43.3563	3969	183306	46.1845	650	27085.4	41.6699	2342	104917	43.7369	2.28124
HG00158	GBR	EUR	Other	female	2335	104660	44.8224	4101	182454	44.4901	625	27476.7	43.9627	2353.67	104864	44.4251	0.433524
HG00159	GBR	EUR	Other	male	2286	103048	45.0781	3877	185153	47.7568	640	26298	41.0907	2267.67	104833	44.6419	3.35439
HG00160	GBR	EUR	Other	male	2377	104130	43.8075	3908	185846	47.5552	646	26919.3	41.6707	2310.33	105632	44.3445	2.97877
HG00171	FIN	EUR	Other	female	2314	104470	45.1468	3961	183006	46.2018	629	26533	42.1828	2301.33	104670	44.5105	2.08369
HG00173	FIN	EUR	Other	female	2480	103343	41.6708	3914	183587	46.9051	636	26592.9	41.8128	2343.33	104508	43.4629	2.98188
HG00174	FIN	EUR	Other	female	2316	104921	45.3029	3995	181981	45.5523	625	27164.3	43.4629	2312	104689	44.7727	1.14115
HG00176	FIN	EUR	Other	female	2430	100853	41.5035	3786	186529	49.2681	697	26268.9	37.6885	2304.33	104550	42.82	5.90099
HG00177	FIN	EUR	Other	female	2345	103361	44.0771	3944	183630	46.5594	719	25303.8	35.193	2336	104098	41.9432	5.97612
HG00178	FIN	EUR	Other	female	2394	101779	42.5143	3966	182955	46.1308	660	25967.2	39.3443	2340	103567	42.6631	3.3957
HG00179	FIN	EUR	Other	female	2394	103003	43.0256	3744	186378	49.7803	654	26978.8	41.252	2264	105453	44.686	4.50007
HG00180	FIN	EUR	Other	female	2212	103878	46.9613	3813	184633	48.4219	576	27255.7	47.319	2200.33	105256	47.5674	0.761325
HG00181	FIN	EUR	Other	male	2411	102839	42.654	4017	183122	45.5867	666	26260.7	39.4306	2364.67	104074	42.5571	3.07919
HG00182	FIN	EUR	Other	male	2408	101259	42.0511	3879	184936	47.6761	643	26663.2	41.4668	2310	104286	43.7313	3.42874
HG00183	FIN	EUR	Other	male	2354	103648	44.0308	4015	183040	45.5891	659	26107.6	39.617	2342.67	104265	43.079	3.09774
HG00185	FIN	EUR	Other	male	2205	104931	47.5876	4005	182537	45.5773	666	26363.9	39.5854	2292	104611	44.2501	4.16292
HG00186	FIN	EUR	Other	male	2369	104140	43.9596	3938	182171	46.2599	628	26649.1	42.4348	2311.67	104320	44.2181	1.92561
HG00187	FIN	EUR	Other	male	2312	102227	44.2159	3920	184647	47.1038	673	26436.4	39.2814	2301.67	104437	43.5337	3.95557
HG00188	FIN	EUR	Other	male	2264	105845	46.7512	3801	183692	48.3274	662	26226.4	39.617	2242.33	105254	44.8985	4.64134
HG00189	FIN	EUR	Other	male	2376	102810	43.27	4028	182568	45.3247	701	26166.6	37.3276	2368.33	103848	41.9741	4.15306
HG00190	FIN	EUR	Other	male	2311	103932	44.9726	3956	183079	46.2788	652	26468.2	40.5955	2306.33	104493	43.949	2.97672
HG00231	GBR	EUR	Other	female	2457	103567	42.1518	3836	183316	47.7884	666	26826.3	40.2797	2319.67	104570	43.4066	3.90847
HG00232	GBR	EUR	Other	female	2320	103336	44.5414	4053	183082	45.1719	651	26992.4	41.463	2341.33	104470	43.7254	1.98452
HG00233	GBR	EUR	Other	female	2454	103461	42.16	4202	182008	43.3147	695	27090.8	38.9796	2450.33	104187	41.4848	2.24505
HG00234	GBR	EUR	Other	male	2284	105284	46.0965	3921	184423	47.0347	705	26061.1	36.9661	2303.33	105256	43.3658	5.56209
HG00235	GBR	EUR	Other	female	2436	102730	42.1715	3838	185952	48.4502	675	26318.4	38.9903	2316.33	105000	43.204	4.81373
HG00236	GBR	EUR	Other	female	2523	101741	40.3253	4036	182713	45.2709	680	26005.3	38.2431	2413	103486	41.2798	3.60981
HG00237	GBR	EUR	Other	female	2324	103020	44.3287	4053	184223	45.4535	644	26913.3	41.7909	2340.33	104719	43.8577	1.87618
HG00238	GBR	EUR	Other	female	2287	104587	45.731	3996	183198	45.8454	655	26375	40.2672	2312.67	104720	43.9479	3.18806
HG00239	GBR	EUR	Other	female	2219	106065	47.7986	3781	185999	49.1931	656	26472.4	40.3543	2218.67	106179	45.782	4.75196
HG00240	GBR	EUR	Other	female	2440	103699	42.4995	3854	183518	47.6176	597	26703.4	44.7292	2297	104640	44.9488	2.5661
HG00242	GBR	EUR	Other	male	2359	103708	43.9629	4022	181608	45.1537	606	27037.9	44.6169	2329	104118	44.5778	0.59636
HG00243	GBR	EUR	Other	male	2411	103468	42.9149	3894	184597	47.4055	673	25950.1	38.5588	2326	104672	42.9597	4.42352
HG00244	GBR	EUR	Other	male	2411	103090	42.7583	3796	184757	48.6716	605	26842.6	44.368	2270.67	104897	45.266	3.05721
HG00245	GBR	EUR	Other	female	2390	103512	43.3106	3911	184430	47.1568	636	26295.8	41.3456	2312.33	104746	43.9377	2.95591
HG00246	GBR	EUR	Other	male	2484	102219	41.1509	3990	180976	45.3574	665	26348.6	39.622	2379.67	103181	42.0434	2.97004
HG00250	GBR	EUR	Other	female	2357	104167	44.1946	3850	182565	47.4194	649	26603.7	40.9918	2285.33	104445	44.2019	3.21381
HG00251	GBR	EUR	Other	male	2332	105754	45.3491	3973	185478	46.6847	652	26074.8	39.9921	2319	105769	44.0086	3.54194
HG00252	GBR	EUR	Other	male	2211	104933	47.4594	3843	184165	47.9222	628	26455.3	42.1262	2227.33	105184	45.8359	3.22105
HG00253	GBR	EUR	Other	female	2426	103404	42.6234	3866	183800	47.5426	682	26210.3	38.4316	2324.67	104471	42.8659	4.56034
HG00254	GBR	EUR	Other	female	2364	103352	43.7192	3872	183978	47.515	676	26633.9	39.3993	2304	104655	43.5445	4.06067
HG00255	GBR	EUR	Other	female	2483	101498	40.8773	3876	184927	47.7107	652	26761.7	41.0456	2337	104396	43.2112	3.89759
HG00256	GBR	EUR	Other	male	2493	101407	40.6769	3900	184248	47.2431	646	26241.2	40.621	2346.33	103965	42.847	3.80724
HG00257	GBR	EUR	Other	female	2338	104820	44.8331	4089	180042	44.0308	663	26707.2	40.2824	2363.33	103856	43.0488	2.4291
HG00258	GBR	EUR	Other	female	2279	104411	45.8142	4025	185151	46.0004	695	27151.6	39.0671	2333	105571	43.6272	3.95029
HG00259	GBR	EUR	Other	female	2402	102053	42.4868	4024	181617	45.1335	648	26908.6	41.5256	2358	103526	43.0486	1.86842
HG00260	GBR	EUR	Other	male	2439	103374	42.3837	4073	182127	44.7157	665	26608.6	40.0129	2392.33	104037	42.3708	2.35143
HG00261	GBR	EUR	Other	female	2243	104189	46.4507	3816	183919	48.1968	663	26394.7	39.811	2240.67	104834	44.8195	4.42448
HG00262	GBR	EUR	Other	female	2266	103487	45.6694	4026	184115	45.7314	639	26765.3	41.8862	2310.33	104789	44.429	2.20235
HG00263	GBR	EUR	Other	female	2331	102811	44.1061	3837	182898	47.667	644	26643.8	41.3724	2270.67	104118	44.3818	3.15635
HG00264	GBR	EUR	Other	male	2459	103579	42.1224	4083	181619	44.4817	663	27383.7	41.3028	2401.67	104194	42.6356	1.65043
HG00265	GBR	EUR	Other	male	2273	105397	46.3692	3952	183464	46.4231	638	26208.4	41.079	2287.67	105023	44.6238	3.06998
HG00266	FIN	EUR	Other	female	2288	104345	45.6055	3938	181241	46.0235	670	26828.1	40.0419	2298.67	104138	43.8903	3.33936
HG00267	FIN	EUR	Other	male	2329	103706	44.5281	3953	183800	46.4964	624	27508.8	44.0846	2302	105005	45.0364	1.28372
HG00268	FIN	EUR	Other	female	2321	102599	44.2045	3849	183823	47.7586	678	25397.4	37.4592	2282.67	103940	43.1408	5.23145
HG00269	FIN	EUR	Other	female	2242	104115	46.4384	3882	184810	47.607	639	26478	41.4366	2254.33	105134	45.1607	3.27764
HG00271	FIN	EUR	Other	male	2415	102273	42.3489	3799	184610	48.5943	695	25554.7	36.7694	2303	104146	42.5709	5.91557
HG00272	FIN	EUR	Other	female	2206	106021	48.0602	4058	184800	45.5396	642	27243.8	42.4359	2302	106022	45.3452	2.81718
HG00273	FIN	EUR	Other	male	2447	102837	42.0257	4009	182915	45.6261	618	27196.3	44.0069	2358	104316	43.8862	1.80323
HG00274	FIN	EUR	Other	female	2333	102320	43.8575	3914	183879	46.9798	694	26867.1	38.7134	2313.67	104355	43.1836	4.1742
HG00275	FIN	EUR	Other	female	2415	103540	42.8735	3770	185225	49.1314	617	28023.7	45.4193	2267.33	105596	45.8081	3.14701
HG00276	FIN	EUR	Other	female	2285	104945	45.9277	4073	182113	44.7122	656	27368.3	41.7199	2338	104809	44.1199	2.16552
HG00277	FIN	EUR	Other	male	2325	103897	44.6869	3964	184040	46.4278	670	26700.5	39.8515	2319.67	104879	43.6554	3.40733
HG00278	FIN	EUR	Other	male	2180	105459	48.3758	4129	181210	43.8872	695	26232.4	37.7444	2334.67	104300	43.3358	5.33711
HG00280	FIN	EUR	Other	male	2242	105502	47.0572	3940	184382	46.7975	654	27048	41.3578	2278.67	105644	45.0708	3.2182
HG00281	FIN	EUR	Other	female	2326	105162	45.2116	3943	182035	46.1665	586	27059.1	46.176	2285	104752	45.8514	0.554075
HG00282	FIN	EUR	Other	female	2405	103823	43.1697	4036	181599	44.9947	643	27522.1	42.8026	2361.33	104315	43.6557	1.17407
HG00284	FIN	EUR	Other	male	2272	105184	46.2957	3843	183266	47.6884	636	26810.6	42.155	2250.33	105087	45.3797	2.87818
HG00285	FIN	EUR	Other	female	2354	104873	44.5508	3744	186067	49.6973	558	28311.5	50.7375	2218.67	106417	48.3285	3.3127
HG00288	FIN	EUR	Other	female	2265	103244	45.5824	4082	182547	44.72	627	27519.8	43.8912	2324.67	104437	44.7312	0.845656
HG00290	FIN	EUR	Other	male	2358	103582	43.9279	3875	183147	47.2636	666	26234	39.3904	2299.67	104321	43.5273	3.95186
HG00304	FIN	EUR	Other	female	2320	103399	44.5687	3970	182205	45.8954	706	26126.5	37.0064	2332	103910	42.4902	4.79519
HG00306	FIN	EUR	Other	female	2449	103266	42.1665	3819	185797	48.6507	595	28049.3	47.1417	2287.67	105704	45.9863	3.393
HG00308	FIN	EUR	Other	male	2423	102977	42.4997	3790	184196	48.6004	668	25602.3	38.3268	2293.67	104258	43.1423	5.16686
HG00309	FIN	EUR	Other	female	2330	103474	44.4096	3929	184697	47.0087	646	27082.7	41.9237	2301.67	105085	44.4473	2.54271
HG00310	FIN	EUR	Other	male	2359	101932	43.21	3992	181362	45.4313	638	27222.7	42.6688	2329.67	103506	43.77	1.46393
HG00311	FIN	EUR	Other	male	2519	102640	40.7464	3989	182922	45.8567	664	26838.3	40.4192	2390.67	104133	42.3408	3.04928
HG00313	FIN	EUR	Other	female	2286	104793	45.8411	3861	185363	48.0092	647	27522.8	42.5391	2264.67	105893	45.4631	2.75457
HG00315	FIN	EUR	Other	female	2367	101308	42.8	3935	183726	46.6901	563	27602.2	49.027	2288.33	104212	46.1724	3.14562
HG00318	FIN	EUR	Other	female	2374	104424	43.9867	4029	182178	45.2168	689	26395.6	38.31	2364	104333	42.5045	3.68424
HG00319	FIN	EUR	Other	female	2369	103915	43.8643	3980	182165	45.7701	674	27062	40.1513	2341	104381	43.2619	2.85743
HG00320	FIN	EUR	Other	female	2130	106896	50.1859	3887	183606	47.2358	631	27677.2	43.8625	2216	106060	47.0947	3.16406
HG00321	FIN	EUR	Other	male	2427	102269	42.138	3930	183996	46.8184	676	26810.4	39.6604	2344.33	104358	42.8723	3.63505
HG00323	FIN	EUR	Other	female	2423	102267	42.2068	3787	185045	48.8633	651	27135.2	41.6823	2287	104816	44.2508	4.00314
HG00324	FIN	EUR	Other	female	2321	103659	44.6612	3894	184596	47.4052	609	26553.3	43.6015	2274.67	104936	45.2226	1.96302
HG00325	FIN	EUR	Other	male	2277	104695	45.9795	3806	185157	48.6486	647	26600.4	41.1135	2243.33	105484	45.2472	3.82055
HG00326	FIN	EUR	Other	female	2269	105833	46.6432	3948	182555	46.2398	697	25666.3	36.824	2304.67	104685	43.2357	5.55633
HG00327	FIN	EUR	Other	female	2189	106613	48.7039	3939	183032	46.4666	692	26708.4	38.596	2273.33	105451	44.5888	5.30914
HG00328	FIN	EUR	Other	female	2337	105289	45.0529	3868	184399	47.6729	663	25816.2	38.9385	2289.33	105168	43.8881	4.48219
HG00329	FIN	EUR	Other	male	2253	105122	46.6586	3912	184428	47.1443	642	26402.5	41.1254	2269	105318	44.9761	3.34363
HG00330	FIN	EUR	Other	female	2379	102666	43.155	3902	182704	46.8232	665	27024.2	40.6379	2315.33	104131	43.5387	3.11045
HG00331	FIN	EUR	Other	female	2449	102474	41.843	3925	184575	47.0255	615	27115.5	44.0902	2329.67	104722	44.3196	2.59885
HG00332	FIN	EUR	Other	female	2399	103321	43.0684	3811	183545	48.1618	660	26139.5	39.6053	2290	104335	43.6118	4.30406
HG00334	FIN	EUR	Other	female	2459	103905	42.2551	4017	180949	45.0458	680	25920.3	38.1181	2385.33	103591	41.8063	3.48558
HG00335	FIN	EUR	Other	male	2336	102788	44.0018	4011	183562	45.7646	700	26359.8	37.6568	2349	104237	42.4744	4.26425
HG00336	FIN	EUR	Other	male	2164	105353	48.6844	3958	185357	46.831	649	27210.6	41.9269	2257	105974	45.8141	3.49164
HG00337	FIN	EUR	Other	female	2342	102658	43.8333	3968	182223	45.9232	650	26307.1	40.4725	2320	103729	43.4097	2.74993
HG00338	FIN	EUR	Other	male	2404	104497	43.4678	3985	181581	45.5662	683	26421.5	38.6844	2357.33	104166	42.5728	3.52712
HG00339	FIN	EUR	Other	female	2287	103902	45.4316	3975	183257	46.1023	634	27719.1	43.7209	2298.67	104959	45.0849	1.22797
HG00341	FIN	EUR	Other	male	2469	102072	41.3414	3955	184177	46.5681	663	25951.8	39.143	2362.33	104067	42.3508	3.81408
HG00342	FIN	EUR	Other	male	2502	99574.4	39.7979	3838	184373	48.0388	639	26343.3	41.2258	2326.33	103430	43.0208	4.40394
HG00343	FIN	EUR	Other	female	2407	103905	43.1677	3891	183115	47.0611	653	26885.3	41.172	2317	104635	43.8003	2.99508
HG00344	FIN	EUR	Other	female	2325	103171	44.3748	3922	184584	47.0638	637	27047.3	42.4605	2294.67	104934	44.633	2.31249
HG00345	FIN	EUR	Other	male	2514	102039	40.5882	3968	183117	46.1483	693	26010	37.5324	2391.67	103722	41.423	4.36819
HG00346	FIN	EUR	Other	female	2386	105935	44.3985	4007	180668	45.088	648	26333.8	40.6386	2347	104312	43.375	2.39477
HG00349	FIN	EUR	Other	female	2199	105318	47.8938	3946	184808	46.8341	632	26968.7	42.6721	2259	105698	45.8	2.76017
HG00350	FIN	EUR	Other	female	2418	104425	43.1866	3926	184480	46.9892	675	26575	39.3704	2339.67	105160	43.1821	3.8094
HG00351	FIN	EUR	Other	male	2437	103556	42.4932	3883	182729	47.0587	594	27832.9	46.8567	2304.67	104706	45.4695	2.57956
HG00353	FIN	EUR	Other	female	2354	102728	43.6398	4016	182638	45.4776	689	25934.6	37.6409	2353	103767	42.2528	4.09834
HG00355	FIN	EUR	Other	female	2381	104132	43.7345	4030	183211	45.4619	642	27518.4	42.8635	2351	104954	44.02	1.32251
HG00356	FIN	EUR	Other	female	2409	102368	42.4939	4147	180293	43.4756	619	26940.3	43.5223	2391.67	103200	43.1639	0.580736
HG00357	FIN	EUR	Other	female	2272	106348	46.8079	3962	183736	46.3746	671	26189.6	39.0306	2301.67	105425	44.071	4.37052
HG00358	FIN	EUR	Other	male	2309	102200	44.2616	3815	186996	49.0159	680	26271.7	38.6349	2268	105156	43.9708	5.19661
HG00360	FIN	EUR	Other	male	2384	104128	43.678	3999	180964	45.2523	663	26308.5	39.681	2348.67	103800	42.8704	2.8721
HG00361	FIN	EUR	Other	female	2394	101908	42.5679	4037	182147	45.1194	641	26693.2	41.6431	2357.33	103583	43.1101	1.80047
HG00362	FIN	EUR	Other	female	2356	102296	43.4193	3994	184597	46.2185	660	26490.9	40.1377	2336.67	104461	43.2585	3.04359
HG00364	FIN	EUR	Other	female	2247	106131	47.2324	3969	183715	46.2874	644	26634.8	41.3584	2286.67	105494	44.9594	3.15415
HG00365	FIN	EUR	Other	female	2285	105301	46.0834	3893	179787	46.1821	699	26261.2	37.5697	2292.33	103783	43.2784	4.94413
HG00366	FIN	EUR	Other	male	2337	104757	44.8253	3987	184041	46.1602	644	27134.1	42.1337	2322.67	105311	44.3731	2.05099
HG00367	FIN	EUR	Other	female	2331	104071	44.6464	3914	183319	46.8366	680	26143.4	38.4461	2308.33	104511	43.3097	4.35203
HG00368	FIN	EUR	Other	female	2385	102467	42.9629	4038	183115	45.3479	662	26223.3	39.6123	2361.67	103935	42.641	2.88131
HG00369	FIN	EUR	Other	male	2517	101876	40.4752	3967	183262	46.1967	617	27468.3	44.5191	2367	104202	43.7303	2.94117
HG00371	FIN	EUR	Other	male	2385	103967	43.5922	3936	184775	46.9449	689	25945.4	37.6566	2336.67	104896	42.7312	4.70362
HG00372	FIN	EUR	Other	male	2383	103083	43.2575	3853	184477	47.8789	619	26551.1	42.8935	2285	104704	44.6766	2.77921
HG00373	FIN	EUR	Other	female	2479	101367	40.8904	3883	186151	47.94	695	26929.2	38.747	2352.33	104816	42.5258	4.80975
HG00375	FIN	EUR	Other	male	2388	103682	43.4179	3917	183731	46.906	639	27032.1	42.3038	2314.67	104815	44.2092	2.40098
HG00376	FIN	EUR	Other	female	2385	104510	43.8198	3787	184056	48.602	695	25854.4	37.2005	2289	104807	43.2074	5.72536
HG00378	FIN	EUR	Other	female	2342	103534	44.2075	3863	183749	47.5664	630	26262.9	41.6871	2278.33	104515	44.487	2.9496
HG00379	FIN	EUR	Other	female	2278	105836	46.4601	4085	182646	44.7113	694	25827.7	37.2156	2352.33	104770	42.7957	4.91095
HG00380	FIN	EUR	Other	female	2402	103527	43.1002	3988	184938	46.3737	643	25997.1	40.4309	2344.33	104821	43.3016	2.97651
HG00381	FIN	EUR	Other	female	2278	104585	45.9108	3999	182754	45.7	627	27353.3	43.6257	2301.33	104897	45.0788	1.26286
HG00382	FIN	EUR	Other	male	2301	104437	45.3878	3715	184979	49.7924	666	26578.6	39.9078	2227.33	105332	45.0293	4.95204
HG00383	FIN	EUR	Other	female	2296	105201	45.8191	4131	181622	43.9656	583	27752.1	47.6023	2336.67	104858	45.7957	1.81846
HG00384	FIN	EUR	Other	female	2359	104128	44.1406	4064	182285	44.8535	599	28088.1	46.8916	2340.67	104834	45.2952	1.42771
HG00403	CHS	EAS	Other	male	2107	107161	50.8597	3690	187055	50.6923	639	27171	42.5211	2145.33	107129	48.0244	4.7667
HG00404	CHS	EAS	Other	female	2202	107238	48.7003	3726	186846	50.1466	665	27054.8	40.6839	2197.67	107046	46.5103	5.09734
HG00406	CHS	EAS	Other	male	2107	106803	50.6894	3774	187028	49.5569	679	26736.5	39.3763	2186.67	106856	46.5409	6.23048
HG00407	CHS	EAS	Other	female	2153	107822	50.0797	3730	186486	49.9963	684	27286.3	39.8923	2189	107198	46.6561	5.85777
HG00409	CHS	EAS	Other	male	2170	106651	49.1478	3679	189322	51.4602	636	27593.5	43.386	2161.67	107856	47.998	4.15809
HG00410	CHS	EAS	Other	female	2061	106776	51.808	3841	186515	48.5589	679	26940.4	39.6766	2193.67	106744	46.6812	6.2799
HG00419	CHS	EAS	Other	female	2120	106372	50.1754	3757	185447	49.3603	681	26939.9	39.5593	2186	106253	46.365	5.90798
HG00421	CHS	EAS	Other	male	2157	108200	50.1622	3823	185927	48.6339	626	27585.2	44.0658	2202	107237	47.6206	3.172
HG00422	CHS	EAS	Other	female	2240	105175	46.9529	3790	186447	49.1944	632	27438	43.4146	2220.67	106353	46.5206	2.91405
HG00428	CHS	EAS	Other	female	2155	106933	49.6211	3743	185961	49.6824	676	27234.6	40.2879	2191.33	106710	46.5305	5.40631
HG00436	CHS	EAS	Other	male	2150	106813	49.6803	3765	186194	49.4538	608	28098.6	46.2149	2174.33	107035	48.4497	1.93868
HG00437	CHS	EAS	Other	female	2217	105934	47.7826	3894	186072	47.7843	679	26875.6	39.5811	2263.33	106294	45.0493	4.73563
HG00442	CHS	EAS	Other	male	2219	106094	47.8118	3583	186958	52.1791	656	27768.6	42.3302	2152.67	106940	47.4404	4.93494
HG00443	CHS	EAS	Other	female	2325	104696	45.0305	3526	189194	53.6568	716	26365.9	36.8239	2189	106752	45.1704	8.41732
HG00445	CHS	EAS	Other	male	2180	105395	48.3463	3727	185655	49.8136	679	26991.1	39.7512	2195.33	106014	45.9704	5.43569
HG00446	CHS	EAS	Other	female	2161	105799	48.9585	3672	188798	51.4157	636	27215.1	42.7911	2156.33	107271	47.7218	4.44332
HG00448	CHS	EAS	Other	male	2295	104575	45.5666	3697	186073	50.3308	602	27727.1	46.0583	2198	106125	47.3186	2.62023
HG00449	CHS	EAS	Other	female	2045	107644	52.6376	3664	188887	51.552	682	27110.2	39.7511	2130.33	107880	47.9802	7.14728
HG00451	CHS	EAS	Other	male	2124	106668	50.2202	3827	185669	48.5155	640	27982.3	43.7223	2197	106773	47.486	3.36906
HG00452	CHS	EAS	Other	female	2272	103747	45.6633	3631	187254	51.571	694	26566.3	38.28	2199	105856	45.1714	6.65914
HG00457	CHS	EAS	Other	male	2260	104927	46.4281	3819	185026	48.4489	652	26620.6	40.8291	2243.67	105525	45.2354	3.94744
HG00458	CHS	EAS	Other	female	2207	106371	48.1972	3673	187602	51.0759	660	27247.2	41.2837	2180	107073	46.8523	5.03274
HG00463	CHS	EAS	Other	male	2185	106458	48.7224	3879	186425	48.0599	655	26661.2	40.7041	2239.67	106515	45.8288	4.45047
HG00464	CHS	EAS	Other	female	2160	105910	49.0323	3697	186423	50.4256	668	26399.4	39.52	2175	106244	46.326	5.93517
HG00472	CHS	EAS	Other	male	1984	109367	55.1244	3793	187337	49.3901	596	27118.3	45.5004	2124.33	107941	50.005	4.84137
HG00473	CHS	EAS	Other	female	1994	107993	54.1592	3829	186114	48.6065	636	27077.4	42.5745	2153	107061	48.4467	5.794
HG00475	CHS	EAS	Other	male	2225	105768	47.5361	3877	185128	47.7503	638	28203.9	44.2067	2246.67	106367	46.4977	1.98695
HG00476	CHS	EAS	Other	female	2255	106301	47.14	3637	187714	51.6122	608	26861.9	44.1807	2166.67	106959	47.6443	3.74133
HG00478	CHS	EAS	Other	male	2080	107540	51.7021	3623	187717	51.8126	618	27631	44.7103	2107	107629	49.4083	4.06899
HG00479	CHS	EAS	Other	female	2262	105795	46.7706	3607	186846	51.8008	643	26598.8	41.3666	2170.67	106413	46.646	5.21822
HG00500	CHS	EAS	Other	male	2265	104802	46.2704	3621	187345	51.7385	642	27186	42.3458	2176	106444	46.7849	4.71744
HG00513	CHS	EAS	Other	female	2342	104991	44.8296	3710	189141	50.9813	625	27906.1	44.6497	2225.67	107346	46.8202	3.60474
HG00524	CHS	EAS	Other	male	2255	105066	46.5926	3663	186774	50.9893	640	27468	42.9188	2186	106436	46.8336	4.04064
HG00525	CHS	EAS	Other	female	2266	105117	46.3889	3755	186062	49.5505	648	26865.6	41.4593	2223	106015	45.7996	4.07767
HG00530	CHS	EAS	Other	male	2154	107459	49.8879	3851	186086	48.3214	664	27225.4	41.0021	2223	106923	46.4038	4.74313
HG00531	CHS	EAS	Other	female	2173	107218	49.3408	3677	185312	50.3976	613	27973.5	45.6338	2154.33	106834	48.4574	2.50175
HG00533	CHS	EAS	Other	male	2076	107977	52.0122	3607	187617	52.0148	675	26176.4	38.7798	2119.33	107257	47.6023	7.64048
HG00534	CHS	EAS	Other	female	2150	105426	49.0354	3756	186566	49.6714	653	26982.9	41.3214	2186.33	106325	46.6761	4.64817
HG00536	CHS	EAS	Other	male	2212	106293	48.053	3756	187021	49.7926	631	26395.8	41.8317	2199.67	106570	46.5591	4.18543
HG00537	CHS	EAS	Other	female	2269	106133	46.7752	3641	188386	51.7403	668	27223	40.753	2192.67	107247	46.4228	5.50212
HG00542	CHS	EAS	Other	male	2162	106515	49.2667	3790	185639	48.9814	662	27629	41.7357	2204.67	106594	46.6613	4.26805
HG00543	CHS	EAS	Other	female	2197	105910	48.2066	3726	186400	50.0267	634	26910.7	42.446	2185.67	106407	46.8931	3.95736
HG00551	PUR	AMR	Other	female	2289	102909	44.9581	4492	176333	39.255	733	24574.6	33.5261	2504.67	101272	39.2464	5.716
HG00553	PUR	AMR	Other	male	2555	102011	39.9261	4300	178460	41.5022	732	24762.7	33.8288	2529	101745	38.419	4.05262
HG00554	PUR	AMR	Other	female	2518	101308	40.2334	4132	182336	44.1278	703	25907.6	36.853	2451	103184	40.4047	3.64043
HG00556	CHS	EAS	Other	male	2245	106306	47.3524	3762	185912	49.4184	625	27293.9	43.6703	2210.67	106504	46.8137	2.91167
HG00557	CHS	EAS	Other	female	2266	105137	46.3976	3748	187837	50.1165	679	27540.1	40.5598	2231	106838	45.6913	4.81734
HG00559	CHS	EAS	Other	male	2085	107962	51.7804	3680	187125	50.8492	651	26977.4	41.44	2138.67	107355	48.0232	5.7202
HG00560	CHS	EAS	Other	female	2187	106837	48.851	3739	186461	49.8692	672	26382.7	39.2599	2199.33	106560	45.9934	5.85353
HG00565	CHS	EAS	Other	male	2128	107324	50.434	3808	187059	49.1226	690	26136.4	37.8788	2208.67	106840	45.8118	6.9014
HG00566	CHS	EAS	Other	female	2255	106505	47.2304	3639	186336	51.2053	650	27692.7	42.6042	2181.33	106845	47.0133	4.30466
HG00580	CHS	EAS	Other	male	2174	106430	48.956	3731	186639	50.0238	678	26583.4	39.2086	2194.33	106551	46.0628	5.95987
HG00581	CHS	EAS	Other	female	2091	107534	51.4269	3637	187415	51.53	664	26623.7	40.0959	2130.67	107191	47.6843	6.57192
HG00583	CHS	EAS	Other	male	2250	105202	46.7564	3825	184796	48.3127	654	27244.2	41.6577	2243	105747	45.5756	3.48109
HG00584	CHS	EAS	Other	female	2173	105677	48.6319	3688	186190	50.4853	627	27646.9	44.094	2162.67	106505	47.7371	3.28827
HG00589	CHS	EAS	Other	male	2161	107504	49.7472	3672	186977	50.9196	640	27116.5	42.3696	2157.67	107199	47.6788	4.63512
HG00590	CHS	EAS	Other	female	2026	110112	54.3495	3809	186790	49.0392	632	27280.2	43.1648	2155.67	108061	48.8512	5.59472
HG00592	CHS	EAS	Other	male	2232	105928	47.459	3750	186327	49.6872	647	26879.5	41.5448	2209.67	106378	46.2303	4.20796
HG00593	CHS	EAS	Other	female	2294	105408	45.9493	3767	185132	49.1458	685	26842.5	39.1861	2248.67	105794	44.7604	5.08518
HG00595	CHS	EAS	Other	male	2279	105127	46.1284	3676	186258	50.6686	658	27370	41.5957	2204.33	106252	46.1309	4.53645
HG00596	CHS	EAS	Other	female	2077	108501	52.2391	3674	186540	50.7731	704	26500.8	37.6432	2151.67	107181	46.8851	8.03724
HG00598	CHS	EAS	Other	male	2241	106621	47.5772	3760	185345	49.2939	643	27886.7	43.3696	2214.67	106618	46.7469	3.04818
HG00599	CHS	EAS	Other	female	2282	106392	46.6223	3799	186596	49.1172	677	27023.6	39.9167	2252.67	106671	45.2187	4.75813
HG00607	CHS	EAS	Other	male	2278	106547	46.7723	3730	187222	50.1936	637	27199.6	42.6996	2215	106990	46.5552	3.75172
HG00608	CHS	EAS	Other	female	2023	107351	53.0653	3760	186619	49.6328	654	27125.3	41.476	2145.67	107032	48.058	5.95297
HG00610	CHS	EAS	Other	male	2147	107031	49.8512	3693	185831	50.3198	634	27420.3	43.2497	2158	106761	47.8069	3.9536
HG00611	CHS	EAS	Other	female	2255	105339	46.7137	3696	187455	50.7184	651	27211.8	41.7999	2200.67	106669	46.4107	4.46697
HG00613	CHS	EAS	Other	male	2119	108013	50.9737	3709	186840	50.3749	662	26314	39.7493	2163.33	107056	47.0326	6.31465
HG00614	CHS	EAS	Other	female	2247	105014	46.7352	3796	187212	49.3183	655	27327.5	41.7213	2232.67	106518	45.9249	3.86277
HG00619	CHS	EAS	Other	male	2183	106641	48.8507	3612	186624	51.6678	607	27617.7	45.4986	2134	106961	48.6724	3.08846
HG00620	CHS	EAS	Other	female	2187	106090	48.5092	3693	186550	50.5144	655	26786.5	40.8954	2178.33	106476	46.6397	5.07471
HG00622	CHS	EAS	Other	male	2200	104855	47.6614	3629	187054	51.5443	659	25988.5	39.4362	2162.67	105966	46.214	6.18246
HG00623	CHS	EAS	Other	female	2290	104417	45.5969	3607	187719	52.0431	601	27147	45.1698	2166	106428	47.6033	3.85093
HG00625	CHS	EAS	Other	male	2142	106634	49.7826	3860	183574	47.558	633	27734.3	43.814	2211.67	105981	47.0515	3.01636
HG00626	CHS	EAS	Other	female	2268	105229	46.3971	3716	186652	50.2293	625	26784.3	42.8549	2203	106222	46.4938	3.68815
HG00628	CHS	EAS	Other	male	2235	105443	47.1782	3792	186360	49.1455	673	26636.4	39.5786	2233.33	106146	45.3008	5.05222
HG00629	CHS	EAS	Other	female	2245	106914	47.6231	3754	185772	49.4865	655	27076.7	41.3384	2218	106588	46.1493	4.26929
HG00631	CHS	EAS	Other	male	2177	106163	48.7659	3925	184445	46.9923	654	26605.9	40.6818	2252	105738	45.48	4.24894
HG00632	CHS	EAS	Other	female	2257	106349	47.1198	3834	184664	48.1647	650	26981.6	41.5101	2247	105998	45.5982	3.57874
HG00634	CHS	EAS	Other	male	2129	107644	50.5609	3705	187410	50.5829	678	26870.6	39.6322	2170.67	107308	46.9253	6.31605
HG00637	PUR	AMR	Other	male	2479	103666	41.8179	4360	177194	40.6409	816	23959.3	29.3619	2551.67	101606	37.2736	6.87693
HG00638	PUR	AMR	Other	female	2381	102890	43.213	4517	175685	38.8941	763	24617.8	32.2644	2553.67	101064	38.1238	5.51479
HG00640	PUR	AMR	Other	male	2087	105243	50.4281	4162	181429	43.5918	732	25381.9	34.6747	2327	104018	42.8982	7.89957
HG00641	PUR	AMR	Other	female	2607	99333.6	38.1026	4288	178213	41.5609	722	26066.8	36.1036	2539	101204	38.589	2.76098
HG00650	CHS	EAS	Other	male	2182	106836	48.9624	3788	185652	49.0106	650	26744.9	41.146	2206.67	106411	46.373	4.52678
HG00651	CHS	EAS	Other	female	2193	105221	47.9804	3663	187789	51.2664	638	28245.4	44.2719	2164.67	107085	47.8396	3.49938
HG00653	CHS	EAS	Other	male	2081	107941	51.8697	3766	187210	49.7105	710	26593.1	37.4551	2185.67	107248	46.3451	7.77429
HG00654	CHS	EAS	Other	female	2044	108480	53.0724	3763	186443	49.5463	658	27634.9	41.9984	2155	107519	48.2057	5.65741
HG00656	CHS	EAS	Other	male	2315	104539	45.1571	3692	185903	50.3529	688	26966.2	39.195	2231.67	105803	44.9017	5.58333
HG00657	CHS	EAS	Other	female	2247	105162	46.8009	3729	186532	50.0219	717	25637.9	35.7572	2231	105777	44.1933	7.48131
HG00662	CHS	EAS	Other	male	2198	106935	48.651	3848	183890	47.7884	652	27026.9	41.4523	2232.67	105951	45.9639	3.93089
HG00663	CHS	EAS	Other	female	2183	105930	48.5249	3746	185779	49.594	650	26790.7	41.2165	2193	106167	46.4451	4.55957
HG00671	CHS	EAS	Other	male	2229	105480	47.3216	3723	184972	49.6837	690	26986.9	39.1114	2214	105813	45.3722	5.54918
HG00672	CHS	EAS	Other	female	2242	105971	47.2661	3603	186808	51.8478	638	27197.3	42.629	2161	106659	47.2476	4.60943
HG00674	CHS	EAS	Other	male	2234	104749	46.8883	3820	185766	48.6298	638	27797.4	43.5696	2230.67	106104	46.3626	2.57074
HG00675	CHS	EAS	Other	female	2119	107438	50.7024	3794	185482	48.8883	724	26408.8	36.4762	2212.33	106443	45.3556	7.74313
HG00683	CHS	EAS	Other	male	2234	104648	46.8434	3740	186203	49.787	650	26107.7	40.1658	2208	105653	45.5987	4.92989
HG00684	CHS	EAS	Other	female	2168	107042	49.3735	3792	187468	49.4377	687	27299.7	39.7376	2215.67	107270	46.1829	5.58191
HG00689	CHS	EAS	Other	male	2186	107253	49.0637	3568	186823	52.3607	623	27831.8	44.6739	2125.67	107303	48.6994	3.85632
HG00690	CHS	EAS	Other	female	2270	104488	46.0298	3646	186382	51.1195	637	27079.8	42.5115	2184.33	105983	46.5536	4.32784
HG00692	CHS	EAS	Other	male	2336	103919	44.4859	3833	185786	48.4702	686	26614.1	38.796	2285	105440	43.9174	4.86209
HG00693	CHS	EAS	Other	female	2260	104186	46.1001	3822	185898	48.6389	643	27451.5	42.6928	2241.67	105845	45.8106	2.9836
HG00698	CHS	EAS	Other	male	2231	104979	47.0546	3697	186508	50.4484	687	26340.1	38.3408	2205	105942	45.2813	6.24556
HG00699	CHS	EAS	Other	female	2177	106282	48.8206	3669	185649	50.5992	638	27169.4	42.5852	2161.33	106367	47.335	4.20848
HG00701	CHS	EAS	Other	male	2219	105154	47.3879	3843	184341	47.968	647	26734.2	41.3202	2236.33	105410	45.5587	3.68209
HG00704	CHS	EAS	Other	male	2215	106002	47.8564	3634	188192	51.7864	635	27660.7	43.5601	2161.33	107285	47.7343	4.11451
HG00705	CHS	EAS	Other	female	2277	106354	46.7078	3694	187557	50.7734	679	26707.9	39.3341	2216.67	106873	45.6051	5.79882
HG00707	CHS	EAS	Other	male	2070	107548	51.9554	3761	187950	49.9733	647	27408.3	42.3621	2159.33	107635	48.0969	5.06443
HG00708	CHS	EAS	Other	female	2304	106141	46.0683	3659	186770	51.0439	618	27955.2	45.235	2193.67	106955	47.4491	3.14097
HG00717	CHS	EAS	Other	female	2174	106182	48.8419	3754	186219	49.6054	657	27499.3	41.8558	2195	106633	46.7677	4.27093
HG00728	CHS	EAS	Other	male	2215	106573	48.1143	3821	185251	48.4822	634	27596.4	43.5274	2223.33	106473	46.708	2.76059
HG00729	CHS	EAS	Other	female	2129	107403	50.4477	3712	187170	50.4229	599	27056.2	45.1689	2146.67	107210	48.6798	3.04058
HG00731	PUR	AMR	Other	male	2470	102458	41.4811	4149	182042	43.8762	704	25552.2	36.2958	2441	103351	40.551	3.87484
HG00732	PUR	AMR	Other	female	2352	103173	43.8659	4301	179211	41.6672	676	26241.6	38.819	2443	102875	41.4507	2.53041
HG00734	PUR	AMR	Other	female	2367	103119	43.5652	4135	177342	42.888	725	25669.4	35.4061	2409	102043	40.6198	4.52785
HG00736	PUR	AMR	Other	male	2294	104934	45.7428	4309	177784	41.2587	614	26888.4	43.7922	2405.67	103202	43.5979	2.24836
HG00737	PUR	AMR	Other	female	2613	100339	38.3998	4035	182510	45.2318	698	25346.1	36.3125	2448.67	102732	39.9814	4.66524
HG00739	PUR	AMR	Other	male	2499	102675	41.0865	3961	182788	46.147	705	25541.9	36.2296	2388.33	103668	41.1544	4.95905
HG00740	PUR	AMR	Other	female	2606	99971.3	38.362	4264	178528	41.8688	810	24271.4	29.9647	2560	100924	36.7318	6.11719
HG00742	PUR	AMR	Other	male	2477	103633	41.8383	3968	183887	46.3425	670	26047.3	38.8765	2371.67	104522	42.3524	3.75946
HG00743	PUR	AMR	Other	female	2454	101568	41.3889	4165	180688	43.3824	659	26145.5	39.6745	2426	102800	41.4819	1.8557
HG00759	CDX	EAS	Other	female	2090	107363	51.37	3697	186322	50.3982	644	27263.1	42.3341	2143.67	106983	48.0341	4.9602
HG00766	CDX	EAS	Other	female	2159	107040	49.5784	3774	187441	49.6663	638	26163.6	41.0088	2190.33	106882	46.7512	4.97323
HG00844	CDX	EAS	Other	male	2335	104634	44.8111	3726	185860	49.8819	669	26366	39.411	2243.33	105620	44.7013	5.23631
HG00851	CDX	EAS	Other	female	2252	106667	47.3656	3749	186435	49.7291	687	26581	38.6914	2229.33	106561	45.262	5.81175
HG00864	CDX	EAS	Other	female	2157	107455	49.8169	3864	185520	48.0125	678	26494.9	39.0781	2233	106490	45.6358	5.75038
HG00867	CDX	EAS	Other	female	2201	105450	47.9101	3704	187237	50.5499	603	27576.1	45.7315	2169.33	106754	48.0638	2.41288
HG00879	CDX	EAS	Other	female	2268	106170	46.8124	3699	185070	50.0325	655	27196.6	41.5215	2207.33	106146	46.1221	4.29728
HG00881	CDX	EAS	Other	male	2212	105522	47.7045	3799	186053	48.9743	626	26872.4	42.9271	2212.33	106149	46.5353	3.18864
HG00956	CDX	EAS	Other	female	2232	104734	46.924	3643	187603	51.4967	671	26651.4	39.719	2182	106329	46.0466	5.93767
HG00978	CDX	EAS	Other	female	2171	107559	49.5435	3707	186094	50.2008	671	26618.2	39.6694	2183	106757	46.4712	5.89972
HG00982	CDX	EAS	Other	male	2255	106099	47.0504	3708	185784	50.1035	693	27138.3	39.1605	2218.67	106340	45.4381	5.64685
HG01028	CDX	EAS	Other	male	2100	108097	51.4747	3718	184762	49.694	642	27052.5	42.1378	2153.33	106637	47.7688	4.95723
HG01029	CDX	EAS	Other	female	2272	104518	46.0028	3703	187685	50.6845	665	27372.8	41.1622	2213.33	106525	45.9498	4.76137
HG01031	CDX	EAS	Other	male	2365	103845	43.909	3717	185372	49.8713	644	26602.9	41.3088	2242	105273	45.0297	4.38988
HG01046	CDX	EAS	Other	female	2235	105869	47.3686	3712	184490	49.7011	652	27383.6	41.9993	2199.67	105914	46.3563	3.94942
HG01047	PUR	AMR	Other	male	2313	105713	45.704	4105	184366	44.9125	713	25946	36.3899	2377	105342	42.3355	5.1642
HG01048	PUR	AMR	Other	male	2666	100720	37.7793	4295	178706	41.6079	508	28871.2	56.8331	2489.67	102766	45.4068	10.079
HG01049	PUR	AMR	Other	female	2511	100850	40.1633	4716	172864	36.6547	686	26660.4	38.8636	2637.67	100125	38.5605	1.77383
HG01051	PUR	AMR	Other	male	2752	99298.5	36.0823	4182	178747	42.742	824	24515	29.7512	2586	100854	36.1918	6.49609
HG01052	PUR	AMR	Other	female	2613	99459	38.0631	4779	171546	35.8958	675	25469.7	37.7328	2689	98824.9	37.2306	1.16768
HG01054	PUR	AMR	Other	male	2439	103023	42.2399	4179	179443	42.9392	660	26372.7	39.9587	2426	102946	41.7126	1.55865
HG01055	PUR	AMR	Other	female	2423	103680	42.79	4452	175283	39.3718	751	24925.1	33.1892	2542	101296	38.4503	4.86628
HG01058	PUR	AMR	Other	female	2845	96148.4	33.7956	4582	176285	38.4734	734	26323.3	35.8628	2720.33	99585.6	36.0439	2.34415
HG01060	PUR	AMR	Other	male	2753	97138.3	35.2845	3907	183793	47.0419	646	26339.3	40.773	2435.33	102424	41.0331	5.88302
HG01061	PUR	AMR	Other	female	2543	101284	39.8284	4126	181992	44.1086	735	25337.1	34.4723	2468	102871	39.4698	4.82815
HG01063	PUR	AMR	Other	male	2785	96861.8	34.7798	4810	168177	34.964	773	24180	31.2807	2789.33	96406.3	33.6748	2.07542
HG01064	PUR	AMR	Other	female	2574	101349	39.374	3932	181613	46.1884	602	26889	44.6661	2369.33	103284	43.4095	3.57677
HG01066	PUR	AMR	Other	male	2517	101521	40.3341	4363	179712	41.1901	659	27132.2	41.1718	2513	102788	40.8987	0.489015
HG01067	PUR	AMR	Other	female	1819	109864	60.3978	4034	178718	44.3029	713	25938.4	36.3792	2188.67	104840	47.0266	12.2388
HG01069	PUR	AMR	Other	male	2398	103063	42.9789	4504	174866	38.8246	689	25894.7	37.583	2530.33	101275	39.7955	2.82594
HG01070	PUR	AMR	Other	female	2592	99854.1	38.5239	4201	179406	42.7055	693	25976.4	37.484	2495.33	101746	39.5711	2.76379
HG01072	PUR	AMR	Other	male	2687	97115.6	36.1428	3919	183109	46.7233	681	25925.5	38.0698	2429	102050	40.312	5.63536
HG01073	PUR	AMR	Other	female	2435	103282	42.4155	4071	181501	44.5838	579	27777	47.9741	2361.67	104187	44.9911	2.8016
HG01075	PUR	AMR	Other	male	2378	102596	43.1438	4010	181813	45.3399	695	26281.3	37.8148	2361	103563	42.0995	3.86972
HG01077	PUR	AMR	Other	female	2498	100278	40.1432	4139	178768	43.1912	719	25475.8	35.4322	2452	101507	39.5889	3.90909
HG01079	PUR	AMR	Other	male	2469	99790.3	40.4173	4317	178787	41.4147	696	26221.6	37.6747	2494	101600	39.8356	1.93668
HG01080	PUR	AMR	Other	female	2521	101455	40.2441	4294	178626	41.5991	701	25028.1	35.7034	2505.33	101703	39.1822	3.08797
HG01082	PUR	AMR	Other	male	2710	97562.1	36.0008	4218	178866	42.4054	714	26625.6	37.2908	2547.33	101018	38.5657	3.38728
HG01083	PUR	AMR	Other	female	2400	102376	42.6565	3979	182058	45.7547	633	26898.6	42.4939	2337.33	103778	43.635	1.83748
HG01085	PUR	AMR	Other	male	2547	101087	39.6888	4373	176978	40.4706	755	24486.5	32.4325	2558.33	100850	37.5306	4.43238
HG01086	PUR	AMR	Other	female	2541	100573	39.5803	4125	181587	44.0211	657	25698.7	39.1152	2441	102620	40.9055	2.70816
HG01088	PUR	AMR	Other	male	2798	95473.3	34.122	4655	173230	37.2138	733	25196.9	34.375	2728.67	97966.7	35.2369	1.71668
HG01089	PUR	AMR	Other	female	2760	98600.9	35.725	4052	180977	44.6636	740	25915.1	35.0204	2517.33	101831	38.4697	5.37566
HG01092	PUR	AMR	Other	female	2774	99221.9	35.7685	4872	170433	34.9821	663	26397.3	39.8149	2769.67	98684.1	36.8552	2.59319
HG01094	PUR	AMR	Other	male	2520	98252.7	38.9892	4160	179628	43.1798	697	25585.6	36.7082	2459	101155	39.6257	3.28242
HG01095	PUR	AMR	Other	female	2391	104467	43.6917	4433	176372	39.7862	751	25116	33.4434	2525	101985	38.9738	5.17223
HG01097	PUR	AMR	Other	male	2487	100971	40.5997	4165	181222	43.5106	711	26490	37.2573	2454.33	102894	40.4559	3.12913
HG01098	PUR	AMR	Other	female	2658	100333	37.7475	4232	179358	42.3813	706	25362.7	35.9245	2532	101685	38.6844	3.32881
HG01101	PUR	AMR	Other	male	2458	102672	41.7705	4404	177330	40.2657	713	25405.5	35.6318	2525	101802	39.2227	3.19951
HG01102	PUR	AMR	Other	female	2532	100148	39.5528	4201	179976	42.8412	723	25849.1	35.7525	2485.33	101991	39.3822	3.54743
HG01104	PUR	AMR	Other	male	2366	103014	43.5392	4165	180584	43.3575	793	24347	30.7024	2441.33	102648	39.1997	7.35944
HG01105	PUR	AMR	Other	female	2362	103340	43.751	4371	177655	40.6439	710	26148.6	36.829	2481	102381	40.408	3.46703
HG01107	PUR	AMR	Other	male	2554	101777	39.85	4684	171802	36.6785	824	24616.7	29.8747	2687.33	99398.6	35.4677	5.09668
HG01108	PUR	AMR	Other	female	3164	93793.2	29.6439	4926	168707	34.2482	835	23480.3	28.1201	2975	95326.8	30.6707	3.19048
HG01110	PUR	AMR	Other	male	2454	102106	41.6079	4153	180163	43.3814	646	25984.4	40.2235	2417.67	102751	41.7376	1.58294
HG01111	PUR	AMR	Other	female	2541	101786	40.0575	4268	179065	41.9552	678	25886.6	38.1808	2495.67	102246	40.0645	1.88721
HG01112	CLM	AMR	Other	male	2414	103139	42.7252	4067	182239	44.8093	663	26503.4	39.975	2381.33	103960	42.5032	2.42479
HG01113	CLM	AMR	Other	female	2495	101801	40.8022	4026	182213	45.2591	712	26691	37.4873	2411	103568	41.1829	3.89986
HG01119	CLM	AMR	Other	female	2340	104496	44.6563	4161	182790	43.9292	669	26714.6	39.9322	2390	104667	42.8392	2.54368
HG01121	CLM	AMR	Other	male	2448	101694	41.5417	3967	183407	46.2331	720	25906.3	35.981	2378.33	103669	41.2519	5.13219
HG01122	CLM	AMR	Other	female	2636	100785	38.2339	4191	177961	42.4627	679	26273.1	38.6938	2502	101673	39.7968	2.32016
HG01124	CLM	AMR	Other	male	2602	101289	38.9273	4381	175158	39.9814	721	25899.9	35.9222	2568	100782	38.277	2.10629
HG01125	CLM	AMR	Other	female	2600	100168	38.5261	4681	175951	37.5884	764	24614.2	32.2175	2681.67	100244	36.1107	3.40402
HG01130	CLM	AMR	Other	male	2365	104907	44.3582	4199	178982	42.6249	738	25754.7	34.8979	2434	103215	40.627	5.03667
HG01131	CLM	AMR	Other	female	2326	104916	45.1059	4120	181758	44.116	690	26537.8	38.4606	2378.67	104404	42.5608	3.58524
HG01133	CLM	AMR	Other	male	2290	102898	44.9337	4052	182097	44.9399	666	25879.4	38.858	2336	103625	42.9105	3.5096
HG01134	CLM	AMR	Other	female	2534	100008	39.4663	4114	179303	43.5836	779	24849.5	31.8992	2475.67	101387	38.3164	5.92647
HG01136	CLM	AMR	Other	male	2536	101596	40.0616	4106	181225	44.1366	736	24985.4	33.9476	2459.33	102602	39.3819	5.12839
HG01137	CLM	AMR	Other	female	2577	100060	38.8282	4176	179888	43.0766	652	26084.9	40.0075	2468.33	102011	40.6374	2.19313
HG01139	CLM	AMR	Other	male	2582	101936	39.4796	4229	178236	42.1462	725	25019.5	34.5097	2512	101730	38.7118	3.87571
HG01140	CLM	AMR	Other	female	2423	102785	42.4207	4366	177283	40.6053	669	27560.3	41.1963	2486	102543	41.4074	0.925933
HG01142	CLM	AMR	Other	male	2560	98360.9	38.4222	4034	182048	45.1284	806	24364.5	30.2289	2466.67	101591	37.9265	7.46211
HG01148	CLM	AMR	Other	male	2342	103977	44.3967	3728	185132	49.6599	683	26438.5	38.7094	2251	105182	44.2553	5.47662
HG01149	CLM	AMR	Other	female	2443	102307	41.8775	3946	184802	46.8328	748	25012.7	33.4394	2379	104041	40.7166	6.77175
HG01161	PUR	AMR	Other	male	2267	104346	46.0283	4500	173365	38.5255	676	26174.3	38.7194	2481	101295	41.0911	4.27687
HG01162	PUR	AMR	Other	female	2540	99503.6	39.1746	4260	180898	42.4644	756	24993.1	33.0596	2518.67	101798	38.2329	4.7726
HG01164	PUR	AMR	Other	male	2407	103877	43.156	4455	177238	39.7841	780	24916.1	31.9438	2547.33	102010	38.2946	5.75259
HG01167	PUR	AMR	Other	male	2385	104148	43.6681	4462	173905	38.9746	730	25604.8	35.0751	2525.67	101219	39.2393	4.30261
HG01168	PUR	AMR	Other	female	2412	103689	42.9887	4094	180330	44.0475	635	26428.4	41.6195	2380.33	103482	42.8852	1.2173
HG01170	PUR	AMR	Other	male	2604	100526	38.6045	4213	178584	42.3888	668	26113.8	39.0925	2495	101741	40.0286	2.05851
HG01171	PUR	AMR	Other	female	2643	100006	37.8381	4427	174896	39.5066	688	25691.9	37.3429	2586	100198	38.2292	1.13363
HG01173	PUR	AMR	Other	male	2232	103775	46.4941	4105	179824	43.8062	688	26004.8	37.7977	2341.67	103201	42.6993	4.45261
HG01174	PUR	AMR	Other	female	2289	105353	46.026	4126	180541	43.7569	712	24550	34.4804	2375.67	103481	41.4211	6.11696
HG01176	PUR	AMR	Other	male	2379	103098	43.3365	4128	181186	43.8919	778	24423.6	31.3928	2428.33	102903	39.5404	7.06149
HG01177	PUR	AMR	Other	female	2335	104480	44.7451	4260	179471	42.1294	702	25725	36.6453	2432.33	103225	41.1733	4.13368
HG01182	PUR	AMR	Other	male	2617	99093.6	37.8653	4312	178640	41.4285	716	26041.8	36.3713	2548.33	101258	38.555	2.59819
HG01183	PUR	AMR	Other	female	2487	100605	40.4522	4122	181114	43.9384	623	27966.2	44.8895	2410.67	103228	43.0934	2.33623
HG01187	PUR	AMR	Other	male	2572	100996	39.2675	4282	177543	41.4626	688	26078.4	37.9046	2514	101539	39.5449	1.79515
HG01188	PUR	AMR	Other	female	2734	96673.1	35.3596	4472	176219	39.4049	705	25880.2	36.7094	2637	99590.8	37.158	2.05962
HG01190	PUR	AMR	Other	male	2388	103467	43.3278	4364	177261	40.619	774	23964.1	30.9613	2508.67	101564	38.3027	6.5005
HG01191	PUR	AMR	Other	female	2596	98629.5	37.9929	3866	183685	47.5128	682	26213.3	38.436	2381.33	102843	41.3139	5.37297
HG01197	PUR	AMR	Other	male	2357	103519	43.9198	4198	182160	43.3922	705	25932.3	36.7834	2420	103870	41.3651	3.97666
HG01198	PUR	AMR	Other	female	1677	111936	66.748	4424	176020	39.7875	727	25421	34.9669	2276	104459	47.1675	17.1277
HG01200	PUR	AMR	Other	male	2457	102227	41.6065	3962	182722	46.1187	734	25232.5	34.3767	2384.33	103394	40.7006	5.92318
HG01204	PUR	AMR	Other	male	2374	103131	43.4418	4417	177838	40.2622	671	26192.1	39.0345	2487.33	102387	40.9128	2.27455
HG01205	PUR	AMR	Other	female	2419	104240	43.092	4280	178704	41.7533	692	26551.3	38.3689	2463.67	103165	41.0714	2.43427
HG01241	PUR	AMR	Other	male	2968	95814.3	32.2825	5115	165648	32.3848	835	23959.4	28.6939	2972.67	95140.6	31.1204	2.10203
HG01242	PUR	AMR	Other	female	2973	94600.1	31.8198	5211	166665	31.9833	797	23563.4	29.5651	2993.67	94942.8	31.1227	1.35142
HG01247	PUR	AMR	Other	male	2641	100168	37.9279	4332	177870	41.0595	746	24839.3	33.2966	2573	100959	37.428	3.90552
HG01248	PUR	AMR	Other	female	2369	101093	42.6732	4527	176863	39.0685	707	26284.8	37.178	2534.33	101414	39.6399	2.79181
HG01250	CLM	AMR	Other	male	2620	100434	38.3335	3989	182555	45.7645	741	25308.1	34.1539	2450	102766	39.4173	5.88069
HG01251	CLM	AMR	Other	female	2566	100967	39.3478	4065	182783	44.9652	659	27185.8	41.253	2430	103645	41.8553	2.85673
HG01253	CLM	AMR	Other	male	2573	99319	38.6005	4313	178794	41.4546	672	26792.6	39.8699	2519.33	101635	39.975	1.42995
HG01254	CLM	AMR	Other	female	2466	101479	41.1514	4473	175943	39.3345	725	25378.8	35.0052	2554.67	100934	38.497	3.15752
HG01256	CLM	AMR	Other	male	2415	101863	42.1795	3896	182116	46.7443	637	27593.1	43.3172	2316	103857	44.0803	2.37616
HG01257	CLM	AMR	Other	female	2421	102345	42.274	3947	184065	46.6342	717	25610.6	35.7191	2361.67	104007	41.5424	5.4942
HG01259	CLM	AMR	Other	male	2305	104590	45.3753	4052	182516	45.0433	675	26292.4	38.9517	2344	104466	43.1234	3.61664
HG01260	CLM	AMR	Other	female	2722	100234	36.8237	4199	176524	42.0395	697	25131	36.0559	2539.33	100630	38.3064	3.2557
HG01269	CLM	AMR	Other	female	2472	98965.4	40.0345	3957	182798	46.196	726	26430.8	36.4061	2385	102731	40.8789	4.94927
HG01271	CLM	AMR	Other	male	2663	98363.9	36.9372	4115	181904	44.205	665	26066.3	39.1974	2481	102111	40.1132	3.71944
HG01272	CLM	AMR	Other	female	2365	102611	43.3874	4295	176938	41.1963	777	25342.7	32.6161	2479	101631	39.0666	5.69271
HG01275	CLM	AMR	Other	female	2350	104484	44.4615	3485	187550	53.8164	640	26603.5	41.568	2158.33	106212	46.6153	6.40195
HG01277	CLM	AMR	Other	male	2486	102496	41.2294	4006	182402	45.5321	703	26030.8	37.0281	2398.33	103643	41.2632	4.2521
HG01280	CLM	AMR	Other	male	2415	102941	42.6255	4219	179743	42.6033	721	25204.6	34.9579	2451.67	102630	40.0622	4.4205
HG01281	CLM	AMR	Other	female	2299	104109	45.2845	4042	181149	44.8167	658	26111	39.6823	2333	103790	43.2612	3.1082
HG01284	CLM	AMR	Other	female	2731	100034	36.6292	4029	180787	44.8714	659	26835.5	40.7216	2473	102552	40.7407	4.12113
HG01286	PUR	AMR	Other	male	2510	100800	40.1592	4873	171449	35.1835	702	26002.9	37.0411	2695	99417.3	37.4613	2.51432
HG01302	PUR	AMR	Other	male	2547	100721	39.5449	4329	175462	40.5317	694	26348.5	37.9661	2523.33	100844	39.3476	1.29413
HG01303	PUR	AMR	Other	female	2326	103006	44.2845	4280	179294	41.8911	475	28998.9	61.0502	2360.33	103766	49.0753	10.4394
HG01305	PUR	AMR	Other	male	2495	101075	40.511	4376	179550	41.0305	782	24440.3	31.2536	2551	101688	37.5984	5.50087
HG01308	PUR	AMR	Other	male	2803	97872.7	34.9171	4666	172791	37.032	716	25755.4	35.9712	2728.33	98806.4	35.9734	1.05745
HG01311	PUR	AMR	Other	male	2698	98068.5	36.3486	4054	183631	45.2963	664	27188.3	40.9463	2472	102963	40.8637	4.47442
HG01312	PUR	AMR	Other	female	2455	102411	41.7152	4362	177343	40.6564	724	24964.7	34.4816	2513.67	101573	38.9511	3.90671
HG01323	PUR	AMR	Other	female	2478	102734	41.4586	4322	177818	41.1424	721	26401.8	36.6183	2507	102318	39.7398	2.70789
HG01325	PUR	AMR	Other	male	2495	101249	40.5809	4147	178366	43.0108	760	25062.4	32.9768	2467.33	101559	38.8562	5.23463
HG01326	PUR	AMR	Other	female	2603	98113.2	37.6923	4162	181402	43.5853	692	23992.7	34.6716	2485.67	101169	38.6497	4.53332
HG01334	GBR	EUR	Other	male	2394	102628	42.869	3956	183421	46.3654	678	26632.4	39.2808	2342.67	104227	42.8384	3.5424
HG01341	CLM	AMR	Other	male	2530	98463	38.9182	4028	181405	45.036	664	27129.5	40.8578	2407.33	102332	41.604	3.12642
HG01342	CLM	AMR	Other	female	2931	94268.1	32.1624	4731	170280	35.9925	720	25701.8	35.697	2794	96750	34.6173	2.13113
HG01344	CLM	AMR	Other	male	2513	102499	40.7874	4174	181908	43.5813	642	27035.5	42.1114	2443	103814	42.16	1.39758
HG01345	CLM	AMR	Other	female	2680	98245.4	36.6587	4188	178493	42.62	686	26115.2	38.0688	2518	100951	39.1158	3.11552
HG01348	CLM	AMR	Other	female	2165	107245	49.536	3679	185512	50.4247	685	26232.3	38.2954	2176.33	106330	46.0854	6.76093
HG01350	CLM	AMR	Other	male	2416	103536	42.8543	3839	184215	47.9851	656	27066.4	41.2598	2303.67	104939	44.0331	3.51419
HG01351	CLM	AMR	Other	female	2370	103476	43.6606	4031	182145	45.186	654	26227.2	40.1027	2351.67	103949	42.9831	2.60849
HG01353	CLM	AMR	Other	male	2551	100005	39.2024	4162	179710	43.1788	703	26089.5	37.1116	2472	101935	39.8309	3.08205
HG01354	CLM	AMR	Other	female	2501	101434	40.5574	4022	181667	45.1683	728	26059	35.7953	2417	103053	40.507	4.6867
HG01356	CLM	AMR	Other	male	2381	103973	43.6676	3940	181667	46.1085	653	26364.2	40.3739	2324.67	104001	43.3833	2.87785
HG01357	CLM	AMR	Other	female	2365	103094	43.5917	4081	182398	44.6945	684	26186.3	38.2841	2376.67	103893	42.1901	3.42734
HG01359	CLM	AMR	Other	male	2545	101782	39.993	3870	182749	47.2219	669	26636.4	39.8152	2361.33	103722	42.3434	4.22587
HG01360	CLM	AMR	Other	female	2445	101982	41.7105	4145	179577	43.3238	682	25183.7	36.9263	2424	102248	40.6535	3.32714
HG01362	CLM	AMR	Other	male	2562	99545.4	38.8546	4606	173606	37.6914	678	26889.1	39.6594	2615.33	100014	38.7351	0.989424
HG01363	CLM	AMR	Other	female	2827	96256.6	34.049	4069	181891	44.7017	783	24710.4	31.5587	2559.67	100953	36.7698	6.98117
HG01365	CLM	AMR	Other	male	2759	99575.7	36.0912	4595	173910	37.8477	815	24453.2	30.0039	2723	99313	34.6476	4.11634
HG01366	CLM	AMR	Other	female	2749	97652.9	35.5231	3970	183112	46.124	713	25970	36.4236	2477.33	102245	39.3569	5.87775
HG01369	CLM	AMR	Other	female	2661	100017	37.5862	4284	178709	41.7154	636	26542.1	41.7328	2527	101756	40.3448	2.38903
HG01372	CLM	AMR	Other	female	2593	98693.9	38.0617	4237	179878	42.4541	697	25701.8	36.8748	2509	101425	39.1302	2.93912
HG01374	CLM	AMR	Other	male	2521	101481	40.2542	3667	187368	51.0957	671	26701.4	39.7934	2286.33	105183	43.7144	6.39652
HG01375	CLM	AMR	Other	female	2645	101821	38.4955	3909	182970	46.8072	627	26688.4	42.5652	2393.67	103826	42.6226	4.15615
HG01377	CLM	AMR	Other	male	2497	100809	40.372	4353	178081	40.91	640	26095.6	40.7743	2496.67	101662	40.6854	0.279793
HG01378	CLM	AMR	Other	female	2370	102186	43.1166	4176	179283	42.9319	725	26383.1	36.3905	2423.67	102617	40.813	3.83111
HG01383	CLM	AMR	Other	male	2146	107678	50.1759	3751	185557	49.4686	694	26526.8	38.2231	2197	106587	45.9559	6.7061
HG01384	CLM	AMR	Other	female	2488	100800	40.5145	4054	179555	44.2908	583	26686.8	45.7749	2375	102347	43.5267	2.71216
HG01389	CLM	AMR	Other	male	2397	102736	42.8602	3739	184133	49.2465	637	27359.3	42.9503	2257.67	104743	45.019	3.6614
HG01390	CLM	AMR	Other	female	2881	96510.3	33.4989	4716	172910	36.6645	598	27047.6	45.2301	2731.67	98822.6	38.4645	6.06921
HG01392	PUR	AMR	Other	male	2533	99884.2	39.4332	4075	181268	44.483	691	25659.3	37.1336	2433	102270	40.3499	3.75948
HG01393	PUR	AMR	Other	female	2292	103357	45.0948	4707	172794	36.7101	728	25108.5	34.4897	2575.67	100420	38.7649	5.59317
HG01395	PUR	AMR	Other	male	2603	100730	38.6976	4242	181045	42.6791	670	26253	39.1836	2505	102676	40.1868	2.17206
HG01396	PUR	AMR	Other	female	2344	103677	44.2308	4431	177981	40.1671	839	23821.4	28.3926	2538	101826	37.5968	8.22599
HG01398	PUR	AMR	Other	male	2472	102355	41.4057	4467	174259	39.0102	696	25913.5	37.2321	2545	100842	39.216	2.0944
HG01402	PUR	AMR	Other	male	2437	102679	42.1334	4315	176011	40.7905	681	26206.7	38.4827	2477.67	101632	40.4689	1.84648
HG01403	PUR	AMR	Other	female	2811	97324.8	34.6228	4291	178583	41.6181	707	25922.7	36.6658	2603	100610	37.6356	3.59707
HG01405	PUR	AMR	Other	male	2369	102086	43.0925	4122	179373	43.5161	703	25935	36.8919	2398	102465	41.1668	3.70825
HG01412	PUR	AMR	Other	male	2501	101291	40.5004	4184	180970	43.253	692	25442.2	36.7662	2459	102568	40.1732	3.25575
HG01413	PUR	AMR	Other	male	2386	102941	43.1436	4333	175862	40.5867	732	24296.7	33.1923	2483.67	101033	38.9742	5.1679
HG01414	PUR	AMR	Other	female	2735	97894.2	35.7931	4241	177266	41.7982	715	25635.2	35.8534	2563.67	100265	37.8149	3.44977
HG01431	CLM	AMR	Other	male	2335	104121	44.5913	4249	177775	41.8392	693	25724.3	37.1202	2425.67	102540	41.1836	3.77846
HG01432	CLM	AMR	Other	female	2577	96845.6	37.5807	4019	181525	45.1668	701	26245.4	37.44	2432.33	101539	40.0625	4.42101
HG01435	CLM	AMR	Other	female	2621	100229	38.2409	4262	178432	41.8659	663	26629.4	40.1649	2515.33	101763	40.0906	1.81364
HG01437	CLM	AMR	Other	male	2376	102379	43.0886	3634	186783	51.3986	702	26892.7	38.3087	2237.33	105352	44.2653	6.62381
HG01438	CLM	AMR	Other	female	2240	104866	46.8151	3880	181386	46.749	640	26142	40.8468	2253.33	104131	44.8036	3.42688
HG01440	CLM	AMR	Other	male	2464	103123	41.8517	4424	176679	39.9365	693	25851	37.3031	2527	101884	39.6971	2.28373
HG01441	CLM	AMR	Other	female	2463	100559	40.8277	4022	181541	45.137	687	26148.5	38.0618	2390.67	102750	41.3422	3.56555
HG01443	CLM	AMR	Other	male	2339	103108	44.0822	3992	182189	45.6386	779	24875.9	31.9331	2370	103391	40.5513	7.50404
HG01444	CLM	AMR	Other	female	2544	100807	39.6254	4055	181506	44.7609	716	26089.8	36.4383	2438.33	102801	40.2749	4.19914
HG01447	CLM	AMR	Other	female	2334	103825	44.4837	4154	180736	43.509	728	26118.1	35.8765	2405.33	103560	41.2897	4.71326
HG01455	CLM	AMR	Other	male	2463	103254	41.9221	4036	182929	45.3243	677	26938.8	39.7914	2392	104374	42.3459	2.79069
HG01456	CLM	AMR	Other	female	2684	100730	37.5299	3881	183840	47.3692	586	27295.4	46.5791	2383.67	103955	43.8261	5.46693
HG01459	CLM	AMR	Other	female	2465	102238	41.476	4419	176350	39.9072	634	26589.4	41.9391	2506	101726	41.1074	1.06491
HG01461	CLM	AMR	Other	male	2573	100685	39.1313	4168	180473	43.2998	724	25204.2	34.8124	2488.33	102121	39.0812	4.24392
HG01462	CLM	AMR	Other	female	2616	98307.2	37.5792	4411	175681	39.8278	722	25698.1	35.593	2583	99895.4	37.6667	2.11875
HG01464	CLM	AMR	Other	male	2706	99590.7	36.8037	4054	182231	44.951	732	24715.4	33.7642	2497.33	102179	38.5063	5.78448
HG01465	CLM	AMR	Other	female	2231	106761	47.8532	4031	181124	44.9327	702	26178.3	37.291	2321.33	104688	43.359	5.45413
HG01468	CLM	AMR	Other	female	2301	104926	45.6003	4215	179356	42.5517	569	27591.6	48.4913	2361.67	103958	45.5478	2.97015
HG01474	CLM	AMR	Other	female	2445	104668	42.8092	3772	186992	49.5736	624	26808.9	42.963	2280.33	106156	45.1153	3.8618
HG01479	CLM	AMR	Other	male	2321	104346	44.9572	4126	182661	44.2708	656	26885.7	40.9843	2367.67	104631	43.4041	2.12353
HG01485	CLM	AMR	Other	male	2937	94676.5	32.2358	4804	171508	35.701	751	25042.4	33.3454	2830.67	97075.6	33.7607	1.76954
HG01486	CLM	AMR	Other	female	2177	105536	48.4778	4088	182820	44.7212	670	27035.2	40.3511	2311.67	105130	44.5167	4.06721
HG01488	CLM	AMR	Other	male	2427	102037	42.0425	4304	177849	41.3218	684	25935.4	37.9173	2471.67	101940	40.4272	2.2033
HG01489	CLM	AMR	Other	female	2490	102019	40.9713	3923	183099	46.6733	647	26991.9	41.7186	2353.33	104037	43.1211	3.09893
HG01491	CLM	AMR	Other	male	2300	103925	45.1847	3294	190461	57.8205	717	25850	36.053	2103.67	106745	46.3527	10.9307
HG01492	CLM	AMR	Other	female	2406	102610	42.6475	3985	184127	46.205	609	26467.3	43.4603	2333.33	104401	44.1043	1.86413
HG01494	CLM	AMR	Other	male	2495	99844.8	40.018	3970	182862	46.0609	609	27660.3	45.4192	2358	103456	43.8327	3.31917
HG01495	CLM	AMR	Other	female	2695	97794.4	36.2874	3933	182255	46.34	702	26432.3	37.6529	2443.33	102161	40.0934	5.4526
HG01497	CLM	AMR	Other	male	2249	103745	46.1294	4206	179221	42.6107	714	25904.7	36.2811	2389.67	102957	41.6737	4.99056
HG01498	CLM	AMR	Other	female	2382	103624	43.5029	4181	181972	43.5237	750	25254.2	33.6723	2437.67	103617	40.233	5.68171
HG01550	CLM	AMR	Other	male	2347	105176	44.8132	4015	180466	44.9478	657	26689.7	40.6236	2339.67	104111	43.4615	2.45864
HG01551	CLM	AMR	Other	female	2717	97450.1	35.8668	4402	176438	40.0814	765	23971.1	31.3348	2628	99286.4	35.761	4.37426
HG01556	CLM	AMR	Other	male	2338	105072	44.9409	4674	172306	36.8648	736	25725.9	34.9536	2582.67	101035	38.9198	5.30129
HG01583	PJL	SAS	Other	male	2421	104066	42.9849	4124	181778	44.0781	701	26354.7	37.5958	2415.33	104066	41.5529	3.4703
HG01586	PJL	SAS	Other	male	2435	103896	42.6679	4098	180590	44.0679	700	26625.7	38.0367	2411	103704	41.5908	3.15656
HG01589	PJL	SAS	Other	male	2438	103365	42.3976	3961	183807	46.4041	656	27049.4	41.2339	2351.67	104740	43.3452	2.71223
HG01593	PJL	SAS	Other	female	2341	103722	44.3067	4006	183762	45.8717	670	27004.7	40.3055	2339	104830	43.4946	2.87058
HG01595	KHV	EAS	Other	female	2240	105658	47.1686	3828	186991	48.8481	621	26932.6	43.3697	2229.67	106527	46.4621	2.8067
HG01596	KHV	EAS	Other	male	2147	107176	49.9192	3681	185784	50.4711	696	26239.5	37.7004	2174.67	106400	46.0302	7.21912
HG01597	KHV	EAS	Other	female	2224	106376	47.8307	3728	186284	49.969	667	27070	40.5847	2206.33	106577	46.1281	4.91837
HG01598	KHV	EAS	Other	female	2273	105346	46.3465	3704	187775	50.6953	670	26788.6	39.9829	2215.67	106637	45.6749	5.38769
HG01599	KHV	EAS	Other	female	2180	106501	48.8537	3727	185988	49.903	596	27191.7	45.6237	2167.67	106560	48.1268	2.23033
HG01600	KHV	EAS	Other	female	2237	105789	47.2904	3721	187016	50.2596	649	27549.2	42.4487	2202.33	106785	46.6662	3.94268
HG01789	GBR	EUR	Other	male	2490	103200	41.4459	3948	181857	46.0631	659	26091.7	39.5928	2365.67	103716	42.3673	3.3321
HG01790	GBR	EUR	Other	female	2292	105287	45.9366	4102	183131	44.6442	603	27104.2	44.9489	2332.33	105174	45.1766	0.67561
HG01791	GBR	EUR	Other	male	2382	104976	44.0704	3994	183377	45.913	663	26386.7	39.7989	2346.33	104913	43.2608	3.13643
HG01794	CDX	EAS	Other	female	2014	108862	54.0527	3832	187265	48.8687	642	27023.1	42.0921	2162.67	107717	48.3378	5.99795
HG01795	CDX	EAS	Other	female	2169	108100	49.8389	3858	186389	48.3123	660	26601.4	40.3052	2229	107030	46.1521	5.1208
HG01796	CDX	EAS	Other	female	2098	107299	51.1433	3745	184627	49.2995	636	27406.5	43.0919	2159.67	106444	47.8449	4.21819
HG01797	CDX	EAS	Other	female	2130	107290	50.3707	3773	184292	48.8449	642	26999.9	42.056	2181.67	106194	47.0905	4.42628
HG01798	CDX	EAS	Other	female	2141	107157	50.0501	3964	184849	46.6319	629	27426	43.6025	2244.67	106477	46.7615	3.22575
HG01799	CDX	EAS	Other	female	2111	107399	50.876	3623	188978	52.1608	625	26847.5	42.956	2119.67	107742	48.6643	4.98507
HG01800	CDX	EAS	Other	female	2124	106508	50.1451	3260	192238	58.9687	668	26507.1	39.6813	2017.33	108418	49.5984	9.65532
HG01801	CDX	EAS	Other	female	2195	107313	48.8899	3611	188641	52.2406	645	27012	41.879	2150.33	107655	47.6698	5.28745
HG01802	CDX	EAS	Other	female	2215	104189	47.0377	3766	185981	49.3842	700	26449.6	37.7852	2227	105540	44.7357	6.13259
HG01804	CDX	EAS	Other	female	2258	105004	46.5032	3695	186983	50.6044	637	26953.2	42.3127	2196.67	106313	46.4734	4.14593
HG01805	CDX	EAS	Other	female	2208	105268	47.6758	3802	185286	48.7337	685	26679.8	38.9487	2231.67	105745	45.1194	5.3701
HG01806	CDX	EAS	Other	female	2262	106033	46.8756	3704	185185	49.9959	649	26824	41.3313	2205	106014	46.0676	4.38845
HG01807	CDX	EAS	Other	female	2196	105667	48.1179	3718	186166	50.0717	644	27064.2	42.0252	2186	106299	46.7383	4.19691
HG01808	CDX	EAS	Other	female	2175	105604	48.5537	3697	186268	50.3835	663	26826	40.4615	2178.33	106233	46.4662	5.28012
HG01809	CDX	EAS	Other	female	2183	107024	49.0261	3818	187784	49.1839	651	26668.8	40.9659	2217.33	107159	46.392	4.69977
HG01810	CDX	EAS	Other	male	2113	107540	50.8945	3700	186015	50.2743	641	27045	42.1918	2151.33	106867	47.7869	4.85538
HG01811	CDX	EAS	Other	male	2093	108138	51.6664	3759	185735	49.4108	657	27283.4	41.5272	2169.67	107052	47.5348	5.32357
HG01812	CDX	EAS	Other	female	2171	106113	48.8776	3910	184146	47.0962	674	26670.4	39.5703	2251.67	105643	45.1814	4.94028
HG01813	CDX	EAS	Other	female	2268	104430	46.0451	3682	186762	50.723	644	27441.8	42.6114	2198	106211	46.4598	4.07167
HG01815	CDX	EAS	Other	female	2285	103233	45.1787	3658	187009	51.1234	675	26796.5	39.6985	2206	105680	45.3335	5.71402
HG01816	CDX	EAS	Other	male	1661	112671	67.833	3361	190342	56.6325	641	26480.7	41.3115	1887.67	109831	55.259	13.314
HG01817	CDX	EAS	Other	female	2226	107272	48.1905	3756	188020	50.0586	630	27854.6	44.2136	2204	107716	47.4876	2.98523
HG01840	KHV	EAS	Other	male	2283	105344	46.1426	3716	185506	49.9208	654	27332.7	41.7931	2217.67	106061	45.9522	4.0672
HG01841	KHV	EAS	Other	female	2228	104997	47.126	3827	185312	48.4221	684	26743.8	39.0992	2246.33	105684	44.8824	5.05018
HG01842	KHV	EAS	Other	male	2333	105076	45.0388	3736	185397	49.6244	654	27887.5	42.6414	2241	106120	45.7682	3.54818
HG01843	KHV	EAS	Other	female	2239	105898	47.297	3740	185501	49.5991	668	26732.7	40.0189	2215.67	106044	45.6383	5.00084
HG01844	KHV	EAS	Other	male	2150	107786	50.133	3795	186009	49.0142	700	26287.6	37.5537	2215	106694	45.567	6.9622
HG01845	KHV	EAS	Other	female	2289	106296	46.4376	3816	185099	48.5061	595	28179.2	47.36	2233.33	106525	47.4346	1.03626
HG01846	KHV	EAS	Other	male	2243	104978	46.8024	3879	184304	47.5132	703	26754.7	38.0579	2275	105346	44.1245	5.26584
HG01847	KHV	EAS	Other	female	2159	106479	49.3185	3677	187103	50.8847	646	27149.6	42.0273	2160.67	106911	47.4102	4.72702
HG01848	KHV	EAS	Other	female	2102	107641	51.2089	3710	188560	50.8248	679	27053.6	39.8433	2163.67	107752	47.2923	6.45391
HG01849	KHV	EAS	Other	male	2318	103868	44.8094	3760	184834	49.158	705	26448.8	37.516	2261	105050	43.8278	5.88275
HG01850	KHV	EAS	Other	female	2153	107162	49.7734	3783	186180	49.2148	659	26348.3	39.9822	2198.33	106563	46.3235	5.4988
HG01851	KHV	EAS	Other	female	2199	106202	48.2955	3763	186275	49.5018	674	27257.4	40.4413	2212	106578	46.0795	4.91996
HG01852	KHV	EAS	Other	male	2219	107239	48.3278	3807	185115	48.6248	629	26905.3	42.7747	2218.33	106420	46.5758	3.29517
HG01853	KHV	EAS	Other	female	2304	106431	46.1939	3715	186565	50.2193	675	27452.6	40.6706	2231.33	106816	45.6946	4.79389
HG01855	KHV	EAS	Other	female	2131	107239	50.3233	3658	186957	51.1091	639	27369.9	42.8324	2142.67	107189	48.0883	4.56864
HG01857	KHV	EAS	Other	female	2189	105749	48.3091	3694	186663	50.5315	642	27303.9	42.5295	2175	106572	47.1234	4.13067
HG01858	KHV	EAS	Other	female	2234	105642	47.2881	3556	187077	52.6088	675	26938.7	39.9092	2155	106553	46.602	6.37754
HG01859	KHV	EAS	Other	female	2220	105979	47.7381	3643	186838	51.2868	632	27475.4	43.4738	2165	106764	47.4996	3.91196
HG01860	KHV	EAS	Other	male	2282	105547	46.2519	3646	188557	51.7161	618	27968.1	45.2558	2182	107357	47.7413	3.47815
HG01861	KHV	EAS	Other	male	2143	107259	50.0508	3728	185706	49.8139	628	27411.7	43.6492	2166.33	106792	47.838	3.62951
HG01862	KHV	EAS	Other	female	2157	106081	49.18	3858	184003	47.6938	661	26626	40.2813	2225.33	105570	45.7184	4.76691
HG01863	KHV	EAS	Other	female	2144	107069	49.9391	3724	185540	49.8229	617	27457.8	44.5021	2161.67	106689	48.088	3.10605
HG01864	KHV	EAS	Other	male	2356	104781	44.4739	3711	186843	50.3483	659	26646.8	40.4352	2242	106090	45.0858	4.9848
HG01865	KHV	EAS	Other	male	2296	104203	45.3844	3752	186942	49.8246	676	26620.7	39.3798	2241.33	105922	44.8629	5.24189
HG01866	KHV	EAS	Other	male	2249	106841	47.506	3785	186260	49.21	642	26664	41.5328	2225.33	106588	46.0829	4.03159
HG01867	KHV	EAS	Other	male	2222	106484	47.9225	3791	185636	48.9677	690	26928	39.0261	2234.33	106349	45.3054	5.46312
HG01868	KHV	EAS	Other	female	2249	105684	46.9916	3710	185527	50.0072	659	26918.1	40.8469	2206	106043	45.9486	4.66837
HG01869	KHV	EAS	Other	female	2395	104637	43.6897	3754	187756	50.015	660	27421.9	41.5483	2269.67	106605	45.0843	4.40227
HG01870	KHV	EAS	Other	female	2109	106861	50.6689	3590	186860	52.0502	681	26598.9	39.0586	2126.67	106773	47.2592	7.13546
HG01871	KHV	EAS	Other	female	2159	107623	49.8487	3891	183753	47.2252	674	26796.7	39.7578	2241.33	106058	45.6106	5.23563
HG01872	KHV	EAS	Other	male	2230	105395	47.2624	3877	183927	47.4405	679	27531.1	40.5466	2262	105618	45.0832	3.92979
HG01873	KHV	EAS	Other	male	2185	106747	48.8544	3721	187373	50.3555	644	27027.8	41.9687	2183.33	107049	47.0595	4.47222
HG01874	KHV	EAS	Other	female	2182	107627	49.325	3882	182569	47.0297	663	27053.5	40.8047	2242.33	105750	45.7198	4.4086
HG01878	KHV	EAS	Other	female	2335	104087	44.5771	3838	186954	48.7113	624	26871.9	43.064	2265.67	105971	45.4508	2.92327
HG01879	ACB	AFR	Other	male	2975	94211.6	31.6678	5251	167316	31.8636	817	23252.4	28.4607	3014.33	94926.7	30.664	1.91065
HG01880	ACB	AFR	Other	female	2924	94575.4	32.3445	4936	166258	33.6828	813	22985.7	28.2726	2891	94606.4	31.4333	2.81785
HG01882	ACB	AFR	Other	male	3108	93076.8	29.9475	5101	165895	32.522	837	23442	28.0071	3015.33	94137.9	30.1589	2.26486
HG01883	ACB	AFR	Other	female	3016	91494.5	30.3364	4988	167396	33.5598	828	22851.3	27.5982	2944	93913.9	30.4981	2.98409
HG01885	ACB	AFR	Other	male	3060	94078.9	30.7447	5224	166424	31.8575	873	22764.8	26.0765	3052.33	94422.6	29.5596	3.06731
HG01886	ACB	AFR	Other	female	3002	93483.3	31.1403	5150	164502	31.9422	825	22689.2	27.502	2992.33	93558.2	30.1948	2.36628
HG01889	ACB	AFR	Other	female	2977	94090.3	31.6057	5187	166051	32.013	879	22463.5	25.5557	3014.33	94201.6	29.7248	3.61629
HG01890	ACB	AFR	Other	male	2955	94589.6	32.01	5194	165406	31.8456	818	23465.8	28.6867	2989	94487.1	30.8474	1.87305
HG01894	ACB	AFR	Other	female	3131	93071.1	29.7257	5106	165756	32.463	794	23142.5	29.1467	3010.33	93989.9	30.4451	1.77134
HG01896	ACB	AFR	Other	female	3054	95849.6	31.3849	5112	167421	32.7507	854	23033.8	26.9717	3006.67	95434.8	30.3691	3.02045
HG01912	ACB	AFR	Other	male	3034	92035.2	30.3346	5155	164402	31.8918	860	24165.5	28.0994	3016.33	93534.2	30.1086	1.90627
HG01914	ACB	AFR	Other	male	3130	93740.4	29.949	5138	166020	32.3122	868	23171.9	26.6958	3045.33	94310.8	29.6523	2.81993
HG01915	ACB	AFR	Other	female	2940	93745.3	31.8862	5088	165660	32.559	834	23615.8	28.3163	2954	94340.4	30.9205	2.28025
HG01956	ACB	AFR	Other	female	3019	94744	31.3826	5208	164160	31.5207	850	23735.4	27.924	3025.67	94213.1	30.2758	2.03786
HG01958	ACB	AFR	Other	female	3125	93824.4	30.0238	5308	162368	30.5893	830	23455.4	28.2595	3087.67	93215.9	29.6242	1.21522
HG01985	ACB	AFR	Other	female	3101	95406.1	30.7662	5203	166101	31.924	822	22238.2	27.0538	3042	94581.8	29.9147	2.54432
HG01986	ACB	AFR	Other	male	3108	92916.5	29.8959	5099	164342	32.2302	849	23651.2	27.8577	3018.67	93636.6	29.9946	2.18792
HG01988	ACB	AFR	Other	male	3119	90900.1	29.144	4865	169205	34.78	846	22982	27.1655	2943.33	94362.4	30.3632	3.95094
HG01989	ACB	AFR	Other	female	2893	94430.9	32.6412	5167	167238	32.3665	831	23672.8	28.4872	2963.67	95113.9	31.165	2.32308
HG01990	ACB	AFR	Other	male	3092	94364.2	30.5188	5115	166686	32.5877	846	23459.7	27.7301	3017.67	94836.6	30.2789	2.43767
HG02009	ACB	AFR	Other	male	2994	93392.7	31.1933	5007	165866	33.1268	853	23376.9	27.4055	2951.33	94211.9	30.5752	2.9103
HG02010	ACB	AFR	Other	female	2772	98345.5	35.4782	5101	165910	32.5251	817	23325.3	28.5499	2896.67	95860.3	32.1844	3.47669
HG02012	ACB	AFR	Other	female	3040	94825.7	31.1927	5125	165507	32.294	839	23098.7	27.5313	3001.33	94477.1	30.3393	2.49339
HG02013	ACB	AFR	Other	male	3032	93964.6	30.991	5060	165310	32.67	833	22987.6	27.5962	2975	94087.4	30.4191	2.5848
HG02014	ACB	AFR	Other	male	2976	93078.4	31.2763	5147	164947	32.0472	884	22753.5	25.7392	3002.33	93593	29.6876	3.44104
HG02016	KHV	EAS	Other	female	2283	105805	46.3446	3699	187640	50.7272	677	26787.8	39.5683	2219.67	106744	45.5467	5.62208
HG02017	KHV	EAS	Other	male	2284	104816	45.8912	3765	186483	49.5307	651	26728	41.0568	2233.33	106009	45.4929	4.25097
HG02019	KHV	EAS	Other	female	2302	104290	45.3043	3847	185608	48.2475	648	27386.6	42.2632	2265.67	105762	45.2717	2.99228
HG02020	KHV	EAS	Other	male	2358	104595	44.3574	3768	184800	49.0445	642	27083.5	42.1862	2256	105493	45.196	3.50522
HG02023	KHV	EAS	Other	male	2307	105013	45.5195	3952	184726	46.7425	621	27068.7	43.5889	2293.33	105603	45.2836	1.58998
HG02025	KHV	EAS	Other	female	2228	105458	47.3331	3688	184765	50.099	692	26690.4	38.5699	2202.67	105638	45.334	6.01891
HG02026	KHV	EAS	Other	male	2281	106706	46.7801	3828	186133	48.6241	675	25924.8	38.4072	2261.33	106255	44.6038	5.44504
HG02028	KHV	EAS	Other	female	2212	105393	47.6461	3828	185220	48.3857	634	28128.2	44.3662	2224.67	106247	46.7993	2.13936
HG02029	KHV	EAS	Other	male	2103	107475	51.1055	3691	186192	50.445	631	27090.6	42.9327	2141.67	106919	48.1611	4.53993
HG02031	KHV	EAS	Other	female	2364	105255	44.524	3790	184197	48.6007	639	26428	41.3584	2264.33	105293	44.8277	3.63069
HG02032	KHV	EAS	Other	male	2326	104562	44.9536	3609	185255	51.3313	658	27466.4	41.7422	2197.67	105761	46.009	4.8809
HG02035	KHV	EAS	Other	male	2060	108362	52.6031	3780	185483	49.0696	662	26424.5	39.9161	2167.33	106756	47.1963	6.54767
HG02040	KHV	EAS	Other	male	2225	104667	47.0414	3851	185875	48.2666	698	26810.8	38.4109	2258	105784	44.573	5.37155
HG02047	KHV	EAS	Other	male	2337	103971	44.489	3678	186775	50.7816	662	27141	40.9985	2225.67	105962	45.423	4.95798
HG02048	KHV	EAS	Other	female	2373	103797	43.7409	3785	185905	49.1162	648	26774.6	41.3188	2268.67	105492	44.7253	3.99082
HG02049	KHV	EAS	Other	female	2324	103972	44.7385	3765	187335	49.757	695	26834.5	38.6108	2261.33	106047	44.3688	5.58229
HG02050	KHV	EAS	Other	male	2115	107788	50.9636	3634	187894	51.7044	682	26777.8	39.2637	2143.67	107487	47.3106	6.97863
HG02051	ACB	AFR	Other	male	3084	93537.8	30.33	5021	167395	33.3391	788	23766.6	30.1607	2964.33	94899.8	31.2766	1.78818
HG02052	ACB	AFR	Other	female	2954	95281.8	32.2552	5155	166691	32.3358	821	24715.7	30.1044	2976.67	95562.8	31.5651	1.26567
HG02053	ACB	AFR	Other	male	3071	93907.6	30.5788	5163	163686	31.7036	837	23372.2	27.9237	3023.67	93655.3	30.0687	1.94089
HG02054	ACB	AFR	Other	female	2993	92955	31.0575	5115	168445	32.9315	806	23568.9	29.2418	2971.33	94989.6	31.0769	1.84493
HG02057	KHV	EAS	Other	female	2205	105687	47.9306	3863	184373	47.728	659	26065.3	39.5528	2242.33	105375	45.0705	4.77951
HG02058	KHV	EAS	Other	male	2342	105141	44.8937	3775	185830	49.2264	690	25748	37.316	2269	105573	43.812	6.02843
HG02060	KHV	EAS	Other	female	2184	107034	49.0085	3800	185502	48.8162	682	26809.5	39.3101	2222	106448	45.7116	5.5447
HG02061	KHV	EAS	Other	male	2144	106593	49.7168	3756	186122	49.5533	622	27763.5	44.6359	2174	106826	47.9687	2.88742
HG02064	KHV	EAS	Other	male	2370	105586	44.551	3869	183056	47.3135	683	26034.2	38.1174	2307.33	104892	43.3273	4.7186
HG02067	KHV	EAS	Other	male	2260	105485	46.6746	3788	186394	49.2065	623	27442.9	44.0496	2223.67	106441	46.6436	2.57859
HG02069	KHV	EAS	Other	female	2279	104000	45.6339	3787	184423	48.6989	691	27240	39.4212	2252.33	105221	44.5847	4.72701
HG02070	KHV	EAS	Other	male	2230	105626	47.366	3761	186004	49.4561	652	26712.6	40.9703	2214.33	106114	45.9308	4.4212
HG02072	KHV	EAS	Other	female	2276	106026	46.5845	3797	185963	48.9763	701	26021.9	37.1211	2258	106004	44.2273	6.26927
HG02073	KHV	EAS	Other	male	2149	106860	49.7256	3914	184129	47.0436	643	27208.6	42.3151	2235.33	106066	46.3614	3.75205
HG02075	KHV	EAS	Other	female	2360	104798	44.4058	3898	183531	47.0834	636	27823	43.7468	2298	105384	45.0787	1.76714
HG02076	KHV	EAS	Other	male	2231	106460	47.7185	3727	186077	49.9269	689	26153.9	37.9592	2215.67	106230	45.2015	6.3685
HG02078	KHV	EAS	Other	female	2240	105885	47.2703	3826	184295	48.169	616	27039.9	43.8959	2227.33	105740	46.4451	2.25291
HG02079	KHV	EAS	Other	male	2250	104783	46.5703	3761	187103	49.7483	669	26728.5	39.9529	2226.67	106205	45.4238	4.99732
HG02081	KHV	EAS	Other	female	2265	104079	45.9508	3696	187913	50.8423	702	26012.1	37.0543	2221	106001	44.6158	6.99027
HG02082	KHV	EAS	Other	male	2173	107135	49.3026	3923	185954	47.401	634	26849.4	42.3492	2243.33	106646	46.3509	3.59366
HG02084	KHV	EAS	Other	female	2194	106420	48.5051	3819	185273	48.5134	685	26161.6	38.1921	2232.67	105952	45.0702	5.95661
HG02085	KHV	EAS	Other	male	2194	106149	48.3814	3726	188637	50.6271	667	26879.7	40.2994	2195.67	107222	46.436	5.43175
HG02086	KHV	EAS	Other	female	2255	105793	46.915	3880	186260	48.0051	644	26807.5	41.6266	2259.67	106287	45.5156	3.41176
HG02087	KHV	EAS	Other	female	2177	106106	48.7395	3772	185762	49.2476	644	27099.2	42.0795	2197.67	106322	46.6889	3.9999
HG02088	KHV	EAS	Other	male	2212	106167	47.996	3798	185639	48.8782	609	27384.6	44.9665	2206.33	106397	47.2802	2.05173
HG02095	ACB	AFR	Other	female	3020	95207.7	31.5257	5092	166369	32.6726	819	24280	29.6459	2977	95285.6	31.2814	1.52807
HG02107	ACB	AFR	Other	male	3090	92829.6	30.0419	5168	165794	32.0809	843	22690	26.9157	3033.67	93771.2	29.6795	2.6016
HG02108	ACB	AFR	Other	female	2841	96048.1	33.8078	5161	164511	31.8758	864	22958.3	26.5721	2955.33	94505.8	30.7519	3.74649
HG02111	ACB	AFR	Other	female	3073	92969.6	30.2537	5192	164091	31.6045	840	23551	28.0369	3035	93537.2	29.965	1.80123
HG02113	KHV	EAS	Other	female	2253	106875	47.4367	3689	187212	50.7488	627	27045.7	43.1351	2189.67	107044	47.1069	3.81755
HG02116	KHV	EAS	Other	male	2230	104467	46.846	3720	186331	50.089	723	26166.9	36.1921	2224.33	105655	44.3757	7.27033
HG02121	KHV	EAS	Other	female	2230	105858	47.47	3828	184854	48.29	632	27111.7	42.8983	2230	105941	46.2194	2.90526
HG02122	KHV	EAS	Other	male	2247	106936	47.5906	3739	184876	49.4452	678	26396.3	38.9326	2221.33	106069	45.3228	5.61123
HG02127	KHV	EAS	Other	female	2115	105902	50.0718	3364	190931	56.7572	615	26461.6	43.0271	2031.33	107765	49.952	6.86583
HG02128	KHV	EAS	Other	male	2142	107579	50.2236	3829	185610	48.4747	662	26399.6	39.8786	2211	106530	46.1923	5.53731
HG02130	KHV	EAS	Other	female	2220	106630	48.0314	3826	185935	48.5977	656	26977.1	41.1237	2234	106514	45.9176	4.16128
HG02131	KHV	EAS	Other	male	2331	103877	44.5632	3954	185229	46.846	673	27095.5	40.2608	2319.33	105400	43.89	3.34382
HG02133	KHV	EAS	Other	female	2107	107835	51.1795	3718	186846	50.2544	614	26976.3	43.9354	2146.33	107219	48.4564	3.94256
HG02134	KHV	EAS	Other	male	2231	105632	47.3475	3738	187156	50.0684	669	26809.8	40.0745	2212.67	106533	45.8301	5.16685
HG02136	KHV	EAS	Other	female	2175	106632	49.0263	3773	186041	49.3084	657	27038.7	41.1547	2201.67	106571	46.4965	4.62826
HG02137	KHV	EAS	Other	male	2223	107146	48.1991	3775	186689	49.454	655	27170.2	41.4811	2217.67	107002	46.3781	4.28706
HG02138	KHV	EAS	Other	male	2093	107362	51.2958	3810	185313	48.6387	640	26760.9	41.8139	2181	106479	47.2495	4.89123
HG02139	KHV	EAS	Other	female	2292	105910	46.2084	3838	183392	47.7833	699	27193	38.9028	2276.33	105498	44.2982	4.73841
HG02140	KHV	EAS	Other	female	2245	104219	46.4225	3843	184810	48.09	630	27245.7	43.2471	2239.33	105425	45.9199	2.46026
HG02141	KHV	EAS	Other	male	2096	107302	51.1936	3790	185186	48.8617	687	27062.7	39.3926	2191	106517	46.4826	6.24987
HG02142	KHV	EAS	Other	female	2423	103508	42.7191	3774	185004	49.0208	672	27179.2	40.4452	2289.67	105230	44.0617	4.44265
HG02143	ACB	AFR	Other	male	3067	92914.5	30.2949	5108	166802	32.6551	830	24264.4	29.2342	3001.67	94660.3	30.7281	1.7511
HG02144	ACB	AFR	Other	female	2957	92916.2	31.4225	5204	164881	31.6835	813	24307.8	29.8989	2991.33	94035	31.0016	0.96387
HG02151	CDX	EAS	Other	female	2216	105339	47.5357	3738	186650	49.9331	657	26784.6	40.7681	2203.67	106258	46.079	4.75298
HG02152	CDX	EAS	Other	female	2150	105809	49.2135	3635	186640	51.3452	700	26622.4	38.032	2161.67	106357	46.1969	7.15089
HG02153	CDX	EAS	Other	female	2331	105508	45.2629	3693	186896	50.608	635	27477.7	43.272	2219.67	106627	46.381	3.79365
HG02154	CDX	EAS	Other	female	2319	105720	45.5886	3607	187316	51.9313	647	26933.4	41.6281	2191	106656	46.3827	5.1973
HG02155	CDX	EAS	Other	female	2134	106621	49.9632	3801	187673	49.3748	652	27069.7	41.518	2195.67	107121	46.952	4.71517
HG02156	CDX	EAS	Other	female	2068	108583	52.5063	3709	188011	50.6904	683	27079.3	39.6476	2153.33	107891	47.6148	6.95925
HG02164	CDX	EAS	Other	female	2149	106344	49.4851	3698	187785	50.78	636	27009.7	42.4681	2161	107046	47.5777	4.47219
HG02165	CDX	EAS	Other	female	2252	104787	46.5308	3796	187774	49.4663	651	27485.1	42.2198	2233	106682	46.0723	3.64494
HG02166	CDX	EAS	Other	female	2203	105342	47.8175	3772	186802	49.5233	646	26908.6	41.6542	2207	106351	46.3317	4.13962
HG02178	CDX	EAS	Other	female	2250	106687	47.4165	3775	186282	49.3463	644	27378.5	42.5132	2223	106782	46.4253	3.52273
HG02179	CDX	EAS	Other	female	2177	105229	48.3366	3673	187298	50.9931	612	27484.7	44.9097	2154	106671	48.0798	3.04982
HG02180	CDX	EAS	Other	female	2269	105290	46.4039	3800	185187	48.7333	607	27613.5	45.4917	2225.33	106030	46.8763	1.67164
HG02181	CDX	EAS	Other	female	2315	104426	45.1083	3822	186374	48.7635	660	27264.1	41.3093	2265.67	106021	45.0604	3.72733
HG02182	CDX	EAS	Other	female	2020	107987	53.4588	3774	186362	49.3804	582	26946.9	46.3005	2125.33	107099	49.7132	3.59074
HG02184	CDX	EAS	Other	female	2190	106368	48.57	3745	186478	49.794	663	27008.9	40.7374	2199.33	106618	46.3671	4.91375
HG02185	CDX	EAS	Other	female	1794	112414	62.6613	3743	186929	49.9411	684	27388.4	40.0415	2073.67	108910	50.8813	11.3392
HG02186	CDX	EAS	Other	female	2195	105705	48.157	3691	184890	50.0922	642	26561.2	41.3726	2176	105719	46.5406	4.57902
HG02187	CDX	EAS	Other	female	2154	106662	49.5183	3877	183767	47.3992	609	27553.4	45.2436	2213.33	105994	47.387	2.13738
HG02188	CDX	EAS	Other	female	2301	105506	45.8523	3596	187659	52.1855	553	28375.6	51.3121	2150	107180	49.7833	3.43224
HG02190	CDX	EAS	Other	female	2173	105521	48.5599	3847	182844	47.529	644	27207.8	42.2481	2221.33	105191	46.1123	3.38599
HG02215	GBR	EUR	Other	female	2329	104718	44.9628	3919	182183	46.4872	672	26603.4	39.5884	2306.67	104501	43.6795	3.62403
HG02250	CDX	EAS	Other	male	2155	107285	49.7845	3871	184164	47.5753	653	27469.7	42.0669	2226.33	106306	46.4756	3.97459
HG02255	ACB	AFR	Other	male	3000	94005.5	31.3352	5092	168748	33.1398	799	24207.5	30.2972	2963.67	95653.7	31.5907	1.43843
HG02256	ACB	AFR	Other	female	3033	93891.6	30.9567	5149	165565	32.1547	824	24176.2	29.3401	3002	94544.3	30.8172	1.41248
HG02281	ACB	AFR	Other	male	3036	92977.5	30.625	5165	165454	32.0337	851	22980.8	27.0045	3017.33	93804.1	29.8877	2.59439
HG02282	ACB	AFR	Other	female	2992	93663.6	31.3047	5246	165174	31.4857	845	23650.6	27.9889	3027.67	94162.7	30.2598	1.96871
HG02283	ACB	AFR	Other	male	3056	93125.2	30.4729	5164	166301	32.204	840	21934.7	26.1127	3020	93787	29.5965	3.13879
HG02284	ACB	AFR	Other	male	3087	94035.7	30.4618	5141	165481	32.1885	829	22218.6	26.8017	3019	93911.8	29.8173	2.75062
HG02307	ACB	AFR	Other	male	3062	94798.5	30.9597	5146	166093	32.2762	859	23040.8	26.8228	3022.33	94644.1	30.0196	2.84566
HG02308	ACB	AFR	Other	female	2979	93424.2	31.3609	5116	164358	32.1263	840	22801.3	27.1444	2978.33	93527.8	30.2105	2.68279
HG02309	ACB	AFR	Other	female	3031	92914.7	30.6548	5119	165452	32.3212	835	24336.5	29.1455	2995	94234.4	30.7072	1.5885
HG02314	ACB	AFR	Other	male	2984	94220.1	31.5751	5177	166365	32.1355	863	23154.2	26.8299	3008	94579.8	30.1802	2.91491
HG02315	ACB	AFR	Other	female	3086	92917.2	30.1093	5122	166214	32.4509	866	22715	26.2298	3024.67	93948.7	29.5967	3.14207
HG02317	ACB	AFR	Other	male	3062	93006.1	30.3743	5097	166683	32.7021	801	23847.4	29.772	2986.67	94512.2	30.9495	1.54741
HG02318	ACB	AFR	Other	female	2957	96527.3	32.6436	5235	166631	31.8302	852	23543.2	27.6329	3014.67	95567.2	30.7022	2.68905
HG02322	ACB	AFR	Other	female	2975	95267.1	32.0226	5216	166468	31.915	815	23461.9	28.7875	3002	95065.7	30.9084	1.83751
HG02323	ACB	AFR	Other	male	2956	96405.5	32.6135	5114	167438	32.7412	829	24529.3	29.589	2966.33	96124.3	31.6479	1.7842
HG02325	ACB	AFR	Other	female	3042	93377.8	30.6962	5019	167193	33.3121	747	23530.8	31.5004	2936	94700.5	31.8362	1.3399
HG02330	ACB	AFR	Other	male	3179	92781.4	29.1857	5110	163717	32.0386	837	23971.6	28.6399	3042	93490	29.9547	1.8252
HG02332	ACB	AFR	Other	male	3123	92726	29.6913	5089	165383	32.4982	830	23143.1	27.8832	3014	93750.7	30.0242	2.32544
HG02334	ACB	AFR	Other	male	2951	93450.8	31.6675	5035	167448	33.2569	850	22342.2	26.285	2945.33	94413.7	30.4031	3.65388
HG02337	ACB	AFR	Other	female	2949	92397.4	31.3318	5088	167311	32.8835	843	23129.7	27.4374	2960	94279.4	30.5509	2.80577
HG02339	ACB	AFR	Other	female	2964	92525.8	31.2165	5183	166718	32.1662	813	23331.6	28.6982	2986.67	94191.8	30.6936	1.79215
HG02343	ACB	AFR	Other	male	2928	95058.2	32.4652	4962	167742	33.8054	855	23750.8	27.7787	2915	95517	31.3498	3.1644
HG02351	CDX	EAS	Other	male	2256	106975	47.4182	3771	185350	49.1515	650	26591.3	40.9096	2225.67	106305	45.8264	4.3454
HG02353	CDX	EAS	Other	male	2313	104487	45.1737	3702	186239	50.3075	678	27412.1	40.4308	2231	106046	45.304	4.93964
HG02355	CDX	EAS	Other	male	2150	106337	49.4591	3890	186100	47.8407	631	26650.6	42.2354	2223.67	106363	46.5117	3.79079
HG02356	CDX	EAS	Other	male	2298	106225	46.225	3600	186629	51.8414	671	26564.1	39.5889	2189.67	106473	45.8851	6.13332
HG02360	CDX	EAS	Other	male	2247	106164	47.2472	3720	186053	50.0144	638	27872.4	43.6871	2201.67	106696	46.9829	3.17192
HG02364	CDX	EAS	Other	male	2267	107323	47.3415	3710	187119	50.4365	680	25528.7	37.5422	2219	106657	45.1067	6.73137
HG02367	CDX	EAS	Other	male	2278	105976	46.5214	3716	186763	50.2591	676	27104	40.0946	2223.33	106614	45.625	5.14119
HG02371	CDX	EAS	Other	male	2126	106666	50.1722	3765	187430	49.7821	686	26725.5	38.9585	2192.33	106940	46.3043	6.36461
HG02373	CDX	EAS	Other	male	2281	104665	45.8854	3758	185073	49.2477	661	27504	41.6097	2233.33	105747	45.5809	3.82809
HG02374	CDX	EAS	Other	male	2249	105071	46.7188	3797	187111	49.2787	662	27043.1	40.8506	2236	106408	45.616	4.32091
HG02375	CDX	EAS	Other	male	2225	104015	46.7483	3624	187871	51.8409	632	26934.4	42.6177	2160.33	106273	47.069	4.61995
HG02379	CDX	EAS	Other	male	2219	104748	47.2051	3598	188619	52.4234	683	26808.4	39.2509	2166.67	106725	46.2931	6.63343
HG02380	CDX	EAS	Other	male	1681	113191	67.3353	3596	185654	51.628	550	28336.8	51.5215	1942.33	109061	56.8283	9.09951
HG02382	CDX	EAS	Other	male	2173	106715	49.1095	3762	186244	49.5066	660	27213.4	41.2324	2198.33	106724	46.6162	4.6667
HG02383	CDX	EAS	Other	male	2274	105694	46.4792	3761	184803	49.1367	690	26661.6	38.64	2241.67	105720	44.752	5.45735
HG02384	CDX	EAS	Other	male	2311	103229	44.6684	3797	186815	49.2006	616	27338.5	44.3807	2241.33	105794	46.0832	2.70355
HG02385	CDX	EAS	Other	male	2222	106256	47.8198	3776	186119	49.2901	650	27052.6	41.6194	2216	106476	46.2431	4.07117
HG02386	CDX	EAS	Other	male	2207	106281	48.1564	3805	183357	48.1884	708	26395.7	37.2821	2240	105345	44.5423	6.28754
HG02389	CDX	EAS	Other	male	2122	106903	50.3786	3612	187105	51.8009	677	27498.2	40.6178	2137	107169	47.5991	6.08766
HG02390	CDX	EAS	Other	male	2217	105861	47.7497	3694	186398	50.4596	718	26527.7	36.9467	2209.67	106262	45.052	7.14897
HG02391	CDX	EAS	Other	male	2154	107014	49.6815	3763	185298	49.2421	604	28155.4	46.6149	2173.67	106822	48.5128	1.65828
HG02392	CDX	EAS	Other	male	2128	106356	49.9794	3338	191087	57.2458	677	27425.3	40.5101	2047.67	108289	49.2451	8.39198
HG02394	CDX	EAS	Other	male	2176	105582	48.5211	3840	183363	47.7507	602	27578.2	45.811	2206	105508	47.3609	1.39646
HG02395	CDX	EAS	Other	male	2029	107352	52.9089	3781	185852	49.1542	647	27791.9	42.9549	2152.33	106999	48.3393	5.02678
HG02396	CDX	EAS	Other	male	2144	107159	49.9807	3605	186794	51.8152	643	27448.4	42.688	2130.67	107134	48.1613	4.82795
HG02397	CDX	EAS	Other	male	2127	107376	50.4824	3554	188767	53.1139	684	27415	40.0804	2121.67	107853	47.8922	6.89201
HG02398	CDX	EAS	Other	male	2255	104352	46.276	3674	186012	50.6292	654	27550.8	42.1266	2194.33	105972	46.3439	4.25171
HG02399	CDX	EAS	Other	male	2211	106890	48.3446	3656	186279	50.9515	628	26628.5	42.402	2165	106599	47.2327	4.38186
HG02401	CDX	EAS	Other	male	2242	105344	46.9866	3661	187993	51.3501	662	27383.5	41.3648	2188.33	106907	46.5672	5.00585
HG02402	CDX	EAS	Other	male	2159	105708	48.9615	3781	186721	49.384	676	27110	40.1036	2205.33	106513	46.1497	5.24034
HG02406	CDX	EAS	Other	male	2304	106238	46.1101	3725	187332	50.2904	642	26992.4	42.0443	2223.67	106854	46.1483	4.12318
HG02407	CDX	EAS	Other	male	2175	105410	48.4642	3874	185101	47.7804	691	26549.6	38.4219	2246.67	105687	44.8888	5.61095
HG02408	CDX	EAS	Other	male	2226	105794	47.5267	3754	186352	49.6409	649	26736.2	41.1961	2209.67	106294	46.1212	4.39433
HG02409	CDX	EAS	Other	male	2123	105027	49.471	3820	183575	48.0564	655	26461.4	40.3991	2199.33	105021	45.9755	4.88082
HG02410	CDX	EAS	Other	male	2166	107326	49.5502	3775	185559	49.1547	609	27468.6	45.1044	2183.33	106785	47.9364	2.46057
HG02419	ACB	AFR	Other	female	2995	94572.2	31.5767	5223	166299	31.8398	809	24224.3	29.9435	3009	95031.8	31.12	1.02734
HG02420	ACB	AFR	Other	male	3069	91539	29.827	4999	165438	33.0943	831	23060.3	27.7501	2966.33	93345.8	30.2238	2.69411
HG02427	ACB	AFR	Other	female	3042	92695.7	30.472	5083	166921	32.8392	819	22876.4	27.9321	2981.33	94164.4	30.4144	2.45406
HG02429	ACB	AFR	Other	male	3088	92397.9	29.9216	5228	165579	31.6715	822	23289.3	28.3325	3046	93755.4	29.9752	1.67015
HG02433	ACB	AFR	Other	male	3052	94215.8	30.8702	5191	165883	31.9558	818	23458.1	28.6774	3020.33	94519	30.5011	1.67007
HG02439	ACB	AFR	Other	male	3061	93716.5	30.6163	5138	166109	32.3296	807	23787.9	29.477	3002	94537.8	30.8076	1.43589
HG02442	ACB	AFR	Other	male	3126	94439.9	30.2111	4982	166000	33.32	838	23391	27.9129	2982	94610.3	30.4813	2.71366
HG02445	ACB	AFR	Other	male	2865	95964.7	33.4955	5160	165614	32.0958	826	23481.4	28.4279	2950.33	95020	31.3397	2.61703
HG02449	ACB	AFR	Other	male	3041	93853.9	30.8628	5024	167144	33.2691	833	22818.2	27.3928	2966	94605.4	30.5082	2.95415
HG02450	ACB	AFR	Other	female	3011	94762.3	31.472	5214	165885	31.8153	796	23708.2	29.7841	3007	94785.2	31.0238	1.08725
HG02455	ACB	AFR	Other	male	3010	94516.3	31.4008	5019	165254	32.9257	859	22805.5	26.5489	2962.67	94191.9	30.2918	3.32991
HG02461	GWD	AFR	Other	male	2986	95514.9	31.9876	5039	167848	33.3098	834	23597.5	28.2944	2953	95653.5	31.1973	2.59943
HG02462	GWD	AFR	Other	female	2986	93968.1	31.4696	5162	167094	32.3699	835	23424.8	28.0536	2994.33	94829	30.631	2.27706
HG02464	GWD	AFR	Other	male	3063	94820.4	30.9567	5149	169461	32.9115	830	23961.8	28.8696	3014	96081.1	30.9126	2.02131
HG02465	GWD	AFR	Other	female	3016	93805.5	31.1026	5052	167564	33.1678	819	23655.5	28.8834	2962.33	95008.3	31.0513	2.14266
HG02470	ACB	AFR	Other	male	3091	92508.8	29.9284	5236	163482	31.2227	818	23418.9	28.6295	3048.33	93136.6	29.9269	1.2966
HG02471	ACB	AFR	Other	female	3086	93487.4	30.294	5007	166097	33.173	863	23144	26.8181	2985.33	94242.8	30.095	3.18212
HG02476	ACB	AFR	Other	female	3065	94903	30.9635	5170	162686	31.4672	810	22819.7	28.1725	3015	93469.6	30.2011	1.77475
HG02477	ACB	AFR	Other	female	3117	93350.3	29.9488	5126	167454	32.6675	820	23627.9	28.8145	3021	94810.7	30.4769	1.98005
HG02479	ACB	AFR	Other	female	3131	92986.2	29.6986	5157	166988	32.3808	847	22473.6	26.5331	3045	94149.3	29.5375	2.92718
HG02481	ACB	AFR	Other	male	3032	93451	30.8216	5143	163528	31.7962	849	23500	27.6797	3008	93493	30.0992	2.15124
HG02484	ACB	AFR	Other	male	3130	93138.4	29.7567	5140	167782	32.6424	862	23592.6	27.3696	3044	94837.7	29.9229	2.64033
HG02485	ACB	AFR	Other	female	2995	93623.2	31.2598	5066	166560	32.8779	821	23315	28.3983	2960.67	94499.4	30.8453	2.26838
HG02489	ACB	AFR	Other	male	3148	93837.8	29.8087	5043	168772	33.4665	846	22992.5	27.178	3012.33	95200.8	30.1511	3.1582
HG02490	PJL	SAS	Other	male	2275	105593	46.4147	4058	180598	44.5043	692	26165.7	37.8118	2341.67	104119	42.9103	4.51754
HG02491	PJL	SAS	Other	female	2402	102416	42.6377	4238	180036	42.4813	676	25553.3	37.8007	2438.67	102668	40.9732	2.74861
HG02493	PJL	SAS	Other	male	2410	103486	42.9401	3946	183550	46.5154	712	25785.9	36.2162	2356	104274	41.8906	5.2292
HG02494	PJL	SAS	Other	female	2302	105410	45.7908	4155	180916	43.5418	697	26010.8	37.3183	2384.67	104112	42.217	4.38887
HG02496	ACB	AFR	Other	male	3155	92603.8	29.3514	5255	166730	31.7279	836	23505.9	28.1171	3082	94279.9	29.7321	1.83526
HG02497	ACB	AFR	Other	female	3069	93530.5	30.4759	5207	165517	31.7874	847	22711.5	26.814	3041	93919.7	29.6924	2.5776
HG02501	ACB	AFR	Other	male	3076	94396	30.6879	5052	168275	33.3086	837	23827	28.4672	2988.33	95499.3	30.8212	2.42345
HG02502	ACB	AFR	Other	female	3002	94213.5	31.3836	5039	169869	33.7109	792	23118.6	29.1902	2944.33	95733.7	31.4282	2.26068
HG02505	ACB	AFR	Other	female	3014	95326.1	31.6278	5143	167509	32.5704	819	23606.5	28.8236	2992	95480.5	31.0073	1.94895
HG02508	ACB	AFR	Other	female	2998	94623	31.562	5163	164488	31.859	797	23507.8	29.4953	2986	94206.3	30.9721	1.28754
HG02511	ACB	AFR	Other	female	2956	94686.6	32.032	5161	168247	32.5996	831	23933.1	28.8003	2982.67	95622.2	31.144	2.04942
HG02512	KHV	EAS	Other	male	2223	105673	47.5362	3614	186807	51.6899	703	26937.6	38.318	2180	106473	45.848	6.84393
HG02513	KHV	EAS	Other	female	2226	105298	47.3036	3645	188663	51.7594	688	26261.4	38.1706	2186.33	106741	45.7445	6.92726
HG02521	KHV	EAS	Other	male	2174	106118	48.8125	3798	183397	48.2879	673	26958.3	40.057	2215	105491	45.7191	4.91056
HG02522	KHV	EAS	Other	female	2295	105794	46.0976	3780	186698	49.391	660	25747.2	39.0109	2245	106080	44.8332	5.30431
HG02536	ACB	AFR	Other	male	3042	93485.7	30.7316	5169	165957	32.1062	744	24275.4	32.6282	2985	94572.7	31.822	0.979719
HG02537	ACB	AFR	Other	female	3042	94091.4	30.9308	5281	166848	31.594	860	23685.5	27.5413	3061	94875	30.022	2.17382
HG02541	ACB	AFR	Other	male	3025	92787.2	30.6734	5139	166445	32.3887	864	23669.3	27.395	3009.33	94300.5	30.1524	2.5373
HG02545	ACB	AFR	Other	male	2953	94152.4	31.8836	5176	166220	32.1135	825	22947.6	27.8152	2984.67	94440	30.6041	2.41799
HG02546	ACB	AFR	Other	female	3029	94183	31.0937	5290	165007	31.1922	818	23341.1	28.5344	3045.67	94177	30.2734	1.50685
HG02549	ACB	AFR	Other	female	3023	94187.6	31.157	5192	166506	32.0696	809	23601.7	29.174	3008	94765.1	30.8002	1.48041
HG02554	ACB	AFR	Other	male	3004	93950.4	31.2751	5252	162742	30.9867	831	23984.8	28.8625	3029	93559.1	30.3748	1.31758
HG02555	ACB	AFR	Other	female	2926	95927.4	32.7845	5227	163924	31.361	835	23575	28.2335	2996	94475.5	30.793	2.32806
HG02557	ACB	AFR	Other	male	3074	94921.5	30.8788	5075	165459	32.6028	847	23488	27.7308	2998.67	94622.8	30.4041	2.47044
HG02558	ACB	AFR	Other	female	3022	94120.2	31.145	4911	170074	34.6313	841	23075.5	27.4381	2924.67	95756.6	31.0715	3.59716
HG02561	GWD	AFR	Other	male	2964	94237.5	31.794	5146	165330	32.1279	834	23398.4	28.0556	2981.33	94322	30.6592	2.26093
HG02562	GWD	AFR	Other	female	2979	94078.1	31.5804	4994	168194	33.6793	857	23369.4	27.2689	2943.33	95213.8	30.8429	3.26822
HG02568	GWD	AFR	Other	female	3124	92951.8	29.7541	5122	168415	32.8806	812	24029.3	29.5927	3019.33	95132	30.7425	1.85344
HG02570	GWD	AFR	Other	male	2984	92869.6	31.1225	5227	165938	31.7463	809	24502.5	30.2874	3006.67	94436.7	31.0521	0.731996
HG02571	GWD	AFR	Other	female	3015	93067.6	30.8682	5182	166438	32.1185	829	23003.2	27.7481	3008.67	94169.6	30.2449	2.25088
HG02573	GWD	AFR	Other	male	3130	92707.1	29.6189	5014	166418	33.1908	872	22772.6	26.1154	3005.33	93965.9	29.6417	3.53776
HG02574	GWD	AFR	Other	female	3047	92515.4	30.3628	5159	164951	31.9735	831	22967.5	27.6384	3012.33	93478	29.9916	2.19126
HG02577	ACB	AFR	Other	female	2975	94273.5	31.6886	5093	166386	32.6696	841	23281.7	27.6834	2969.67	94647.1	30.6805	2.64153
HG02580	ACB	AFR	Other	female	3032	93930.3	30.9796	5058	167936	33.2021	831	22965.3	27.6358	2973.67	94943.9	30.6058	2.80191
HG02582	GWD	AFR	Other	male	2946	96795.3	32.8565	5081	166948	32.8573	860	24316.6	28.2751	2962.33	96020	31.3296	2.6453
HG02583	GWD	AFR	Other	female	3131	96140.3	30.706	4820	170621	35.3987	854	22308.8	26.1227	2935	96356.7	30.7425	4.63811
HG02585	GWD	AFR	Other	male	3059	93172.5	30.4585	5156	166258	32.2456	883	23799.4	26.9529	3032.67	94410	29.8857	2.69245
HG02586	GWD	AFR	Other	female	3014	92620.9	30.7302	5162	164768	31.9195	797	23047.2	28.9175	2991	93478.7	30.5224	1.51175
HG02588	GWD	AFR	Other	male	2968	94207.6	31.7411	5110	166952	32.6716	810	23522.5	29.0402	2962.67	94894	31.151	1.88626
HG02589	GWD	AFR	Other	female	3040	94569.6	31.1084	5160	166795	32.3245	779	23072.9	29.6186	2993	94812.5	31.0172	1.35526
HG02594	GWD	AFR	Other	male	3076	93380.5	30.3578	5191	166327	32.0415	851	22817.3	26.8123	3039.33	94174.9	29.7372	2.66927
HG02595	GWD	AFR	Other	female	2942	95810.7	32.5665	5076	167029	32.9057	805	23554.2	29.2598	2941	95464.6	31.5773	2.0142
HG02597	PJL	SAS	Other	male	2483	103624	41.7335	4154	180565	43.4678	639	26811.2	41.958	2425.33	103667	42.3864	0.943194
HG02600	PJL	SAS	Other	male	2412	104467	43.3114	4196	180731	43.0723	661	26624.9	40.2797	2423	103941	42.2211	1.68558
HG02601	PJL	SAS	Other	female	2447	102955	42.0741	4337	177756	40.9859	674	26012.8	38.5946	2486	102241	40.5515	1.77995
HG02603	PJL	SAS	Other	male	2437	104375	42.8291	4082	180276	44.1636	655	25822.9	39.4242	2391.33	103491	42.139	2.44391
HG02604	PJL	SAS	Other	female	2494	101944	40.8756	4060	180380	44.4285	671	26316	39.219	2408.33	102880	41.5077	2.66165
HG02610	GWD	AFR	Other	male	2947	93053.1	31.5755	5062	166966	32.9843	859	23585.7	27.4571	2956	94534.9	30.6723	2.87216
HG02611	GWD	AFR	Other	female	3015	94392.6	31.3077	5078	167941	33.0722	811	23775.7	29.3165	2968	95369.8	31.2321	1.87899
HG02613	GWD	AFR	Other	male	2935	93578.3	31.8836	5023	165695	32.9873	853	23788.9	27.8885	2937	94354.1	30.9198	2.68256
HG02614	GWD	AFR	Other	female	3001	95340.3	31.7695	5113	167058	32.6732	869	23740.3	27.3191	2994.33	95379.5	30.5873	2.86616
HG02620	GWD	AFR	Other	male	3134	92708.6	29.5815	5007	167163	33.3859	852	22778.2	26.735	2997.67	94216.6	29.9008	3.33693
HG02621	GWD	AFR	Other	female	2967	94619.4	31.8906	5091	164501	32.3122	849	23548.4	27.7366	2969	94222.9	30.6465	2.52882
HG02623	GWD	AFR	Other	male	2843	94680.7	33.3031	5198	167704	32.2631	846	23027.6	27.2194	2962.33	95137.4	30.9285	3.25402
HG02624	GWD	AFR	Other	female	3103	92755.4	29.8922	5090	165454	32.5058	855	23072.3	26.9851	3016	93760.6	29.7944	2.76165
HG02628	GWD	AFR	Other	male	2965	94452.6	31.8558	5210	165507	31.7672	817	23531.4	28.8023	2997.33	94497	30.8084	1.73793
HG02629	GWD	AFR	Other	female	3050	93480.9	30.6495	5177	163988	31.6763	817	23306.4	28.5268	3014.67	93591.8	30.2842	1.60621
HG02634	GWD	AFR	Other	male	2955	95429.3	32.2942	5106	168634	33.0267	824	24084.2	29.2284	2961.67	96049.2	31.5164	2.01506
HG02635	GWD	AFR	Other	female	3094	91972.3	29.726	5091	166639	32.7321	845	23162.9	27.4117	3010	93924.7	29.9566	2.66769
HG02642	GWD	AFR	Other	male	3002	92857.3	30.9318	5153	166518	32.3147	801	23972.4	29.9281	2985.33	94449.2	31.0582	1.19831
HG02643	GWD	AFR	Other	female	3003	96406.5	32.1034	5035	167059	33.1796	820	24069.3	29.3528	2952.67	95844.9	31.5453	1.97351
HG02645	GWD	AFR	Other	male	3092	96766.4	31.2957	5121	166313	32.4767	821	23657.4	28.8153	3011.33	95578.9	30.8626	1.86873
HG02646	GWD	AFR	Other	female	2998	95888.4	31.9841	5168	165248	31.9752	832	23920.4	28.7505	2999.33	95018.9	30.9033	1.86436
HG02648	PJL	SAS	Other	male	2286	104707	45.8035	3831	184919	48.269	699	26118.3	37.3653	2272	105248	43.8126	5.71799
HG02649	PJL	SAS	Other	female	1779	111064	62.4307	3948	182394	46.199	607	26997.2	44.4764	2111.33	106818	51.0354	9.90616
HG02651	PJL	SAS	Other	male	2470	104123	42.1551	4003	183699	45.8903	646	26173.9	40.5169	2373	104665	42.8541	2.75405
HG02652	PJL	SAS	Other	female	2406	104064	43.2517	4081	180976	44.3461	695	25918.3	37.2926	2394	103653	41.6301	3.79606
HG02654	PJL	SAS	Other	male	2437	102423	42.0285	4115	181775	44.1738	696	25337.8	36.4049	2416	103179	40.8691	4.01213
HG02655	PJL	SAS	Other	female	2503	101681	40.6236	3964	181579	45.8071	354	30070.7	84.9454	2273.67	104444	57.1254	24.2319
HG02657	PJL	SAS	Other	male	2386	103769	43.4907	4099	179934	43.8972	608	25753.1	42.357	2364.33	103152	43.2483	0.798199
HG02658	PJL	SAS	Other	female	2069	107985	52.1919	2648	196946	74.3752	690	25741.9	37.3071	1802.33	110224	54.6247	18.6534
HG02660	PJL	SAS	Other	male	2402	104198	43.3798	3646	186611	51.1825	703	26222.4	37.3007	2250.33	105677	43.9543	6.95871
HG02661	PJL	SAS	Other	female	2371	103688	43.7319	4257	180370	42.3702	695	26097.1	37.5498	2441	103385	41.2173	3.2483
HG02666	GWD	AFR	Other	male	3023	95582.1	31.6183	5111	166173	32.5129	832	22190.5	26.6713	2988.67	94648.5	30.2675	3.14636
HG02667	GWD	AFR	Other	female	2931	95761.5	32.672	5059	166947	33.0001	857	23572.2	27.5054	2949	95426.9	31.0592	3.08202
HG02675	GWD	AFR	Other	male	2948	92849.8	31.4959	5210	167933	32.2327	812	23251.7	28.6351	2990	94678.2	30.7879	1.90043
HG02676	GWD	AFR	Other	female	3000	93535.1	31.1784	5228	164714	31.5061	833	23180.9	27.8282	3020.33	93810	30.1709	2.03544
HG02678	GWD	AFR	Other	male	2728	99432.7	36.4489	4065	179865	44.2473	806	23687.4	29.3889	2533	100995	36.695	7.43226
HG02679	GWD	AFR	Other	female	3158	93809.4	29.7053	5020	166000	33.0678	812	22993.6	28.3173	2996.67	94267.7	30.3635	2.44268
HG02681	PJL	SAS	Other	male	2501	100225	40.0738	4185	181029	43.2567	725	25947.8	35.7901	2470.33	102401	39.7069	3.7468
HG02682	PJL	SAS	Other	female	2435	102990	42.2955	4165	181743	43.6358	659	26648.4	40.4377	2419.67	103794	42.123	1.60601
HG02684	PJL	SAS	Other	male	1695	112973	66.6509	3111	193035	62.0492	639	26593.6	41.6176	1815	110867	56.7726	13.3247
HG02685	PJL	SAS	Other	female	1976	107114	54.2075	4108	182650	44.462	708	25921.4	36.6121	2264	105228	45.0939	8.8147
HG02687	PJL	SAS	Other	male	2328	105098	45.1452	4008	181846	45.3707	678	25954.8	38.2814	2338	104300	42.9324	4.02949
HG02688	PJL	SAS	Other	female	2373	102640	43.2534	4079	180593	44.2739	676	25976.8	38.4272	2376	103070	41.9848	3.12297
HG02690	PJL	SAS	Other	male	2276	103071	45.2862	3622	187596	51.7935	709	25711.8	36.2648	2202.33	105460	44.4482	7.7982
HG02691	PJL	SAS	Other	female	2416	103525	42.8496	3913	183340	46.854	710	26442.1	37.2424	2346.33	104436	42.3153	4.82802
HG02694	PJL	SAS	Other	female	1221	117705	96.4004	3712	186583	50.2648	662	25624.4	38.7075	1865	109971	61.7909	30.5247
HG02696	PJL	SAS	Other	male	2476	102423	41.3665	4111	181444	44.1363	710	26726.4	37.6429	2432.33	103531	41.0486	3.25835
HG02697	PJL	SAS	Other	female	2466	102699	41.6461	4105	180942	44.0784	702	25771.5	36.7115	2424.33	103138	40.812	3.75361
HG02699	PJL	SAS	Other	male	1562	113881	72.9074	3809	185777	48.7732	674	26031.8	38.6228	2015	108563	53.4345	17.6112
HG02700	PJL	SAS	Other	female	2502	101746	40.666	4064	181275	44.6051	662	25979.4	39.2438	2409.33	103000	41.505	2.77737
HG02702	GWD	AFR	Other	male	3121	93829.6	30.064	5092	166241	32.6475	831	23503.5	28.2834	3014.67	94524.7	30.3316	2.19433
HG02703	GWD	AFR	Other	female	2975	95915	32.2403	5152	165919	32.2048	855	23307.4	27.2601	2994	95047.1	30.5684	2.86513
HG02715	GWD	AFR	Other	male	2940	94613	32.1813	4980	167808	33.6964	798	23930.5	29.9881	2906	95450.5	31.9553	1.86445
HG02716	GWD	AFR	Other	female	3066	93727.2	30.5699	5120	167478	32.7105	842	23792.3	28.2569	3009.33	94999.2	30.5124	2.22736
HG02721	GWD	AFR	Other	male	3020	95783.4	31.7163	5129	166776	32.5163	814	23205.9	28.5084	2987.67	95255.1	30.9137	2.12108
HG02722	GWD	AFR	Other	female	3045	94828.8	31.1425	5158	165945	32.1724	789	23499.7	29.7841	2997.33	94757.8	31.033	1.19791
HG02724	PJL	SAS	Other	male	2393	100369	41.9427	4053	181749	44.843	662	25910	39.139	2369.33	102676	41.9749	2.85214
HG02725	PJL	SAS	Other	female	2480	103930	41.9074	3983	182719	45.8746	767	25505.3	33.2533	2410	104051	40.3451	6.45406
HG02727	PJL	SAS	Other	male	2433	102211	42.0104	4166	178389	42.8203	662	26376.5	39.8436	2420.33	102326	41.5581	1.53903
HG02728	PJL	SAS	Other	female	2430	103808	42.7195	4072	180449	44.3145	714	26001.9	36.4172	2405.33	103420	41.1504	4.17593
HG02731	PJL	SAS	Other	female	2487	102972	41.4039	4084	181525	44.4479	676	26455.2	39.135	2415.67	103651	41.6623	2.66586
HG02733	PJL	SAS	Other	male	2480	101694	41.0056	3958	181886	45.954	671	26195.7	39.0398	2369.67	103259	41.9998	3.5627
HG02734	PJL	SAS	Other	female	1421	115582	81.3382	4036	181403	44.9461	740	25906.4	35.0087	2065.67	107630	53.7643	24.3911
HG02736	PJL	SAS	Other	male	2455	101661	41.4096	4133	180188	43.5973	654	26345.3	40.2833	2414	102731	41.7634	1.68509
HG02737	PJL	SAS	Other	female	2423	103067	42.5367	4125	180067	43.6526	732	25633.9	35.019	2426.67	102923	40.4028	4.69574
HG02756	GWD	AFR	Other	male	3056	92358.4	30.222	5092	166259	32.6511	824	23047	27.9696	2990.67	93888.1	30.2809	2.34131
HG02757	GWD	AFR	Other	female	3075	94815.1	30.8342	5095	166859	32.7495	833	22419.3	26.9139	3001	94697.8	30.1659	2.97465
HG02759	GWD	AFR	Other	male	3000	95622.5	31.8742	4607	173576	37.6766	826	22512.7	27.2551	2811	97237.1	32.2686	5.22193
HG02760	GWD	AFR	Other	female	2995	93417	31.191	5108	166713	32.6376	804	23254.3	28.9233	2969	94461.4	30.9173	1.87222
HG02763	GWD	AFR	Other	female	3050	95395.6	31.2772	4522	175033	38.7069	857	23668.4	27.6177	2809.67	98032.3	32.5339	5.65041
HG02768	GWD	AFR	Other	male	3048	94030.9	30.85	5005	167999	33.5662	837	22824.3	27.2692	2963.33	94951.4	30.5618	3.15838
HG02769	GWD	AFR	Other	female	2914	95296.8	32.7031	5195	166113	31.9756	836	23547.5	28.1669	2981.67	94985.8	30.9485	2.43627
HG02771	GWD	AFR	Other	male	2889	96750.3	33.4892	5128	165883	32.3485	800	23546.4	29.4329	2939	95393.2	31.7569	2.09187
HG02772	GWD	AFR	Other	female	2964	95872.3	32.3456	5172	167830	32.4496	851	23607.6	27.741	2995.67	95770	30.8454	2.68899
HG02774	PJL	SAS	Other	male	2509	102962	41.0371	4121	182188	44.2096	651	27041.2	41.5379	2427	104064	42.2615	1.70556
HG02775	PJL	SAS	Other	female	2386	103588	43.415	4073	181060	44.4537	714	25438.1	35.6276	2391	103362	41.1654	4.82394
HG02778	PJL	SAS	Other	female	2454	102648	41.8289	4160	180118	43.2975	641	27014.2	42.1438	2418.33	103260	42.4234	0.773194
HG02780	PJL	SAS	Other	male	2396	102830	42.9172	3764	186197	49.4679	628	26641.2	42.4222	2262.67	105223	44.9358	3.93274
HG02783	PJL	SAS	Other	male	2406	103037	42.8249	4093	181162	44.2615	658	25987.1	39.4941	2385.67	103395	42.1935	2.44561
HG02784	PJL	SAS	Other	female	2354	101852	43.2677	4016	182344	45.4044	677	26182.5	38.6743	2349	103460	42.4488	3.43897
HG02786	PJL	SAS	Other	male	2424	102861	42.4345	4037	182410	45.1846	694	25706.4	37.0409	2385	103659	41.5533	4.14274
HG02787	PJL	SAS	Other	female	2460	104099	42.3169	4105	180715	44.0231	686	26899.3	39.2118	2417	103904	41.8506	2.43931
HG02789	PJL	SAS	Other	male	2444	101186	41.4016	4040	180249	44.6161	660	26051.6	39.472	2381.33	102496	41.8299	2.59866
HG02790	PJL	SAS	Other	female	2428	103183	42.4972	4116	181406	44.0735	676	26304.6	38.9121	2406.67	103631	41.8276	2.64505
HG02792	PJL	SAS	Other	male	2458	101984	41.4908	4113	180487	43.8821	682	25923.1	38.0104	2417.67	102798	41.1278	2.95264
HG02793	PJL	SAS	Other	female	2383	102320	42.9374	4189	178076	42.5103	664	26790.8	40.3476	2412	102396	41.9318	1.38845
HG02798	GWD	AFR	Other	male	2954	93540.9	31.6658	4978	167144	33.5766	824	23916.7	29.0251	2918.67	94867.2	31.4225	2.28548
HG02799	GWD	AFR	Other	female	3068	91855.8	29.9399	5103	167284	32.7815	856	22491.8	26.2754	3009	93877.2	29.6656	3.26171
HG02804	GWD	AFR	Other	male	3004	93185.1	31.0203	5065	168544	33.2763	824	23007.3	27.9215	2964.33	94912.1	30.7394	2.68843
HG02805	GWD	AFR	Other	female	2610	99032.9	37.9436	4729	170959	36.1511	575	27143	47.2053	2638	99045	40.4333	5.93278
HG02807	GWD	AFR	Other	male	3147	93868	29.8278	5052	166607	32.9784	821	24133.7	29.3955	3006.67	94869.6	30.7339	1.95578
HG02808	GWD	AFR	Other	female	2873	96055.4	33.4338	4832	168305	34.8313	827	23435.3	28.3378	2844	95931.9	32.201	3.41779
HG02810	GWD	AFR	Other	male	2569	98702.9	38.4207	4058	180791	44.5517	839	22633.3	26.9765	2488.67	100709	36.6496	8.92045
HG02811	GWD	AFR	Other	female	3104	92348.8	29.7515	5202	167785	32.2539	820	23427.4	28.57	3042	94520.4	30.1918	1.881
HG02813	GWD	AFR	Other	male	2995	94338.4	31.4986	5120	167776	32.7688	831	23321.5	28.0644	2982	95145.3	30.7773	2.43374
HG02814	GWD	AFR	Other	female	3073	92661	30.1533	5213	165861	31.8168	841	24249.6	28.8343	3042.33	94257.2	30.2681	1.49456
HG02816	GWD	AFR	Other	male	3118	93833.7	30.0942	5093	166961	32.7825	814	23506.6	28.8779	3008.33	94767.1	30.5849	1.99801
HG02817	GWD	AFR	Other	female	3034	94247.8	31.0639	5204	165688	31.8386	843	23420.3	27.7821	3027	94452	30.2282	2.15351
HG02819	GWD	AFR	Other	male	3052	92581.4	30.3347	5019	168840	33.6403	833	23248.7	27.9096	2968	94890	30.6282	2.8766
HG02820	GWD	AFR	Other	female	3102	93319.3	30.0836	5047	165571	32.8057	802	23826.1	29.7084	2983.67	94238.8	30.8659	1.69036
HG02836	GWD	AFR	Other	male	3045	94112.7	30.9073	5203	163973	31.515	800	23290.2	29.1128	3016	93792	30.5117	1.24901
HG02837	GWD	AFR	Other	female	3117	92712.3	29.7441	5026	169957	33.8156	833	23523.3	28.2393	2992	95397.5	30.5997	2.88492
HG02839	GWD	AFR	Other	male	3064	92418.7	30.1628	5097	167661	32.8941	817	23992.5	29.3666	2992.67	94690.7	30.8078	1.8501
HG02840	GWD	AFR	Other	female	3082	95559.1	31.0056	5293	164792	31.1339	850	23509.1	27.6577	3075	94620.1	29.9324	1.97099
HG02851	GWD	AFR	Other	male	3021	94518.2	31.2871	5133	164704	32.0874	820	22917.9	27.9487	2991.33	94046.7	30.4411	2.19523
HG02852	GWD	AFR	Other	female	3040	94502.2	31.0863	5175	165904	32.0588	820	23643.3	28.8333	3011.67	94683.2	30.6595	1.65457
HG02854	GWD	AFR	Other	male	2985	95068.3	31.8487	5185	166075	32.0299	854	23548.7	27.5745	3008	94897.3	30.4844	2.52165
HG02855	GWD	AFR	Other	female	2959	92941	31.4096	4926	171012	34.7163	819	22862	27.9146	2901.33	95605	31.3468	3.40128
HG02860	GWD	AFR	Other	male	3086	93309.7	30.2365	5178	165522	31.9663	783	24657.6	31.4912	3015.67	94496.4	31.2313	0.8937
HG02861	GWD	AFR	Other	female	2825	94696.5	33.5209	5167	166755	32.2731	835	23304.3	27.9094	2942.33	94918.6	31.2345	2.94641
HG02870	GWD	AFR	Other	female	2951	95686.1	32.425	5148	168128	32.6589	850	22967.9	27.0211	2983	95594	30.7017	3.18961
HG02878	GWD	AFR	Other	male	2875	94823.1	32.9819	5133	168334	32.7944	819	22829	27.8743	2942.33	95328.7	31.2169	2.89627
HG02879	GWD	AFR	Other	female	3023	94502	31.261	5159	166473	32.2685	832	24263.2	29.1625	3004.67	95079.4	30.8973	1.58461
HG02881	GWD	AFR	Other	male	3093	95185.9	30.7746	5028	165851	32.9855	840	23240	27.6667	2987	94759	30.4756	2.67198
HG02882	GWD	AFR	Other	female	3035	92430.1	30.4547	5090	167383	32.8847	795	23973.8	30.1558	2973.33	94595.6	31.1651	1.49673
HG02884	GWD	AFR	Other	male	2917	97237	33.3346	5152	167838	32.5772	825	23453.5	28.4285	2964.67	96176.2	31.4468	2.64119
HG02885	GWD	AFR	Other	female	2903	96573.6	33.2668	5152	165089	32.0437	872	23047.7	26.4308	2975.67	94903.4	30.5804	3.64535
HG02887	GWD	AFR	Other	male	2994	93104.2	31.0969	5094	166993	32.7824	787	23920.4	30.3944	2958.33	94672.5	31.4246	1.22726
HG02888	GWD	AFR	Other	female	2916	95097.6	32.6124	5030	166765	33.1541	854	23487	27.5024	2933.33	95116.5	31.0896	3.11842
HG02890	GWD	AFR	Other	male	3051	94200.2	30.8752	5045	168708	33.4407	861	22743.2	26.4149	2985.67	95217.1	30.2436	3.55523
HG02891	GWD	AFR	Other	female	2993	94462.1	31.561	4996	167642	33.5553	789	23582.4	29.8889	2926	95228.8	31.6684	1.83556
HG02895	GWD	AFR	Other	male	2965	94402.1	31.8388	5051	167885	33.238	779	23684.3	30.4035	2931.67	95323.8	31.8268	1.41729
HG02896	GWD	AFR	Other	female	3016	93686.6	31.0632	5012	167777	33.475	842	23407.4	27.7997	2956.67	94957	30.7793	2.84828
HG02922	ESN	AFR	Other	female	3186	94773.5	29.7469	5143	164818	32.0471	861	23039.2	26.7586	3063.33	94210.2	29.5175	2.6517
HG02923	ESN	AFR	Other	male	3013	93301	30.9662	4949	170967	34.5458	851	23405.3	27.5033	2937.67	95891.1	31.0051	3.52141
HG02938	ESN	AFR	Other	male	3086	93610.9	30.3341	5090	166280	32.6679	808	23061	28.5409	2994.67	94317.3	30.5143	2.06939
HG02941	ESN	AFR	Other	male	3016	94590.9	31.363	5182	165873	32.0095	873	22849.2	26.1732	3023.67	94437.7	29.8486	3.19933
HG02943	ESN	AFR	Other	female	3137	94606.5	30.1583	5200	165738	31.8727	828	23253.4	28.0838	3055	94532.6	30.0383	1.8973
HG02944	ESN	AFR	Other	male	3041	93270.8	30.6711	5094	164440	32.2811	816	23558.5	28.8707	2983.67	93756.4	30.6076	1.70609
HG02946	ESN	AFR	Other	female	3090	91863.9	29.7294	5118	164739	32.1882	852	23591.5	27.6896	3020	93398.1	29.8691	2.25255
HG02947	ESN	AFR	Other	male	3114	93103	29.8982	5162	165485	32.0582	849	23116.8	27.2282	3041.67	93901.6	29.7282	2.41948
HG02952	ESN	AFR	Other	female	3017	94777.1	31.4143	5040	167843	33.3021	802	23599.2	29.4254	2953	95406.4	31.3806	1.93857
HG02953	ESN	AFR	Other	male	3115	94246.7	30.2558	5039	165834	32.9101	829	23181.1	27.9628	2994.33	94420.6	30.3762	2.47585
HG02968	ESN	AFR	Other	male	2954	93834.9	31.7654	5046	166657	33.0276	845	23475.8	27.782	2948.33	94655.9	30.8583	2.73791
HG02970	ESN	AFR	Other	female	3139	94425.1	30.0813	5152	165692	32.1608	825	23264.6	28.1995	3038.67	94460.6	30.1472	1.98147
HG02971	ESN	AFR	Other	male	3000	94672.1	31.5574	5156	166923	32.3744	849	23461.9	27.6348	3001.67	95019	30.5222	2.53371
HG02973	ESN	AFR	Other	male	2982	94824.8	31.799	5114	163895	32.0483	865	23468.7	27.1314	2987	94062.8	30.3262	2.76961
HG02974	ESN	AFR	Other	female	2968	94091.1	31.7019	5208	166584	31.9862	852	23184.5	27.2119	3009.33	94619.9	30.3	2.67815
HG02976	ESN	AFR	Other	female	3043	93504.3	30.7277	5281	163305	30.923	784	23505.8	29.9819	3036	93438.4	30.5442	0.49666
HG02977	ESN	AFR	Other	male	2881	96817.7	33.6056	5283	165196	31.2694	822	22757.5	27.6855	2995.33	94923.7	30.8535	2.98188
HG02979	ESN	AFR	Other	female	2990	96023.2	32.1148	5093	164496	32.2984	859	23037.3	26.8188	2980.67	94518.8	30.4107	3.112
HG02981	ESN	AFR	Other	male	2921	96151.3	32.9173	5122	165559	32.3231	804	23549.3	29.2902	2949	95086.5	31.5102	1.9454
HG02982	GWD	AFR	Other	male	3054	93340.5	30.5634	5088	167392	32.8994	804	24205.4	30.1063	2982	94979.3	31.1897	1.49818
HG02983	GWD	AFR	Other	female	3012	97001.8	32.2051	5056	164972	32.629	788	23798.7	30.2014	2952	95257.5	31.6785	1.29665
HG03006	BEB	SAS	Other	male	2472	102390	41.42	4091	180295	44.0712	663	26447.7	39.891	2408.67	103044	41.7941	2.11506
HG03007	BEB	SAS	Other	female	2465	103362	41.9318	4073	183097	44.9538	712	25537.8	35.8677	2416.67	103999	40.9178	4.62715
HG03009	BEB	SAS	Other	male	2459	103022	41.8959	3998	183874	45.9914	684	25844.7	37.7847	2380.33	104247	41.8907	4.10335
HG03012	BEB	SAS	Other	male	2448	102965	42.0608	4190	180533	43.0866	654	25335	38.7386	2430.67	102944	41.2953	2.27282
HG03015	PJL	SAS	Other	male	2345	104167	44.4211	3971	184976	46.5817	689	26241.7	38.0867	2335	105128	43.0298	4.41508
HG03016	PJL	SAS	Other	female	2465	102118	41.427	4013	183499	45.7262	720	26174.2	36.353	2399.33	103930	41.1687	4.69193
HG03018	PJL	SAS	Other	male	2467	103046	41.7697	4071	180387	44.3103	626	26621.1	42.5258	2388	103351	42.8686	1.30453
HG03019	PJL	SAS	Other	female	2412	101430	42.0521	4147	180766	43.5896	629	27573	43.8362	2396	103256	43.1593	0.966758
HG03021	PJL	SAS	Other	male	2428	103178	42.495	4061	182512	44.9427	652	27282.4	41.8442	2380.33	104324	43.094	1.63378
HG03022	PJL	SAS	Other	female	2481	103138	41.5713	3541	188390	53.2024	434	29932.9	68.9698	2152	107154	54.5812	13.7512
HG03024	GWD	AFR	Other	male	2707	98619.9	36.4314	5251	167132	31.8286	861	23198.9	26.9441	2939.67	96316.9	31.7347	4.74435
HG03025	GWD	AFR	Other	female	2971	92856.4	31.2543	5170	165035	31.9217	843	23428.3	27.7916	2994.67	93773.2	30.3225	2.21711
HG03027	GWD	AFR	Other	male	3060	95272.7	31.1349	5229	166965	31.9306	829	23247.7	28.043	3039.33	95161.8	30.3695	2.05371
HG03028	GWD	AFR	Other	female	3053	93976.8	30.7818	5244	165976	31.6506	839	23136.6	27.5765	3045.33	94363.1	30.003	2.14581
HG03039	GWD	AFR	Other	male	2987	95496.9	31.9708	5160	165298	32.0345	832	23309.3	28.0159	2993	94701.4	30.6737	2.30197
HG03040	GWD	AFR	Other	female	2934	92836.8	31.6417	5171	165625	32.0297	826	22935	27.7663	2977	93798.9	30.4792	2.35747
HG03045	GWD	AFR	Other	male	3038	93474.1	30.7683	5010	167212	33.3757	845	23515.8	27.8294	2964.33	94734	30.6578	2.7748
HG03046	GWD	AFR	Other	female	2970	95833.6	32.2672	5223	167275	32.0265	883	24123.7	27.3202	3025.33	95744.1	30.538	2.78927
HG03048	GWD	AFR	Other	male	2872	96257.6	33.5159	5003	168562	33.6921	842	23446.9	27.8466	2905.67	96088.8	31.6849	3.3252
HG03049	GWD	AFR	Other	female	3125	94111.2	30.1156	5220	167325	32.0545	844	23330.6	27.6429	3063	94922.3	29.9377	2.21118
HG03052	MSL	AFR	Other	female	2980	92649	31.0903	5196	163776	31.5196	832	22695.4	27.2781	3002.67	93040.1	29.9627	2.33479
HG03054	MSL	AFR	Other	male	2961	91959.4	31.0569	5082	165265	32.5197	891	23135.5	25.9658	2978	93453.3	29.8475	3.44027
HG03055	MSL	AFR	Other	female	3099	92744.3	29.9272	5267	163112	30.9687	804	23546.8	29.287	3056.67	93134.4	30.061	0.848793
HG03057	MSL	AFR	Other	male	3062	94459.6	30.849	5142	168031	32.6781	820	23097.1	28.1672	3008	95195.9	30.5648	2.26884
HG03058	MSL	AFR	Other	female	3111	93604.3	30.0882	5263	164432	31.2431	832	23824.7	28.6354	3068.67	93953.7	29.9889	1.30668
HG03060	MSL	AFR	Other	male	3025	93599.8	30.9421	5291	164525	31.0952	811	23859.7	29.4201	3042.33	93994.8	30.4858	0.926092
HG03061	MSL	AFR	Other	female	3016	92744.2	30.7507	5103	165782	32.4871	874	23589.3	26.9901	2997.67	94038.5	30.076	2.80993
HG03063	MSL	AFR	Other	male	3097	92300.3	29.8031	5148	166633	32.3685	872	22616.3	25.9361	3039	93849.9	29.3692	3.23807
HG03064	MSL	AFR	Other	female	2882	94872.6	32.919	5333	165594	31.0508	834	23575.4	28.2679	3016.33	94680.7	30.7459	2.34049
HG03066	MSL	AFR	Other	male	3118	94176.9	30.2043	5031	166138	33.0228	856	22920.4	26.7762	3001.67	94411.8	30.0011	3.12825
HG03069	MSL	AFR	Other	male	3062	94783	30.9546	5058	168262	33.2665	803	23787	29.6227	2974.33	95610.7	31.2813	1.84373
HG03072	MSL	AFR	Other	male	3143	93655.7	29.7982	5101	165264	32.3984	884	23301.1	26.3587	3042.67	94073.6	29.5184	3.02955
HG03073	MSL	AFR	Other	female	3034	95075.2	31.3366	5161	164423	31.8588	835	23673.4	28.3514	3010	94390.5	30.5156	1.89235
HG03074	MSL	AFR	Other	male	3150	94018.3	29.8471	5254	166136	31.6209	873	22249.7	25.4865	3092.33	94134.7	28.9848	3.15679
HG03077	MSL	AFR	Other	male	3076	93244.6	30.3136	5215	167414	32.1023	825	23119.5	28.0237	3038.67	94592.7	30.1465	2.04443
HG03078	MSL	AFR	Other	male	3068	93449.5	30.4594	5016	166395	33.1728	806	23597.3	29.277	2963.33	94480.6	30.9697	1.99741
HG03079	MSL	AFR	Other	female	2950	93712.8	31.767	5241	166613	31.7903	843	22764.8	27.0045	3011.33	94363.5	30.1873	2.75638
HG03081	MSL	AFR	Other	male	3065	92523.7	30.1872	5137	166571	32.4258	821	23419.1	28.525	3007.67	94171.3	30.3793	1.95748
HG03082	MSL	AFR	Other	female	3089	91135	29.5031	5289	163973	31.0026	818	24076.2	29.433	3065.33	93061.4	29.9796	0.886666
HG03084	MSL	AFR	Other	male	3136	93561.7	29.8347	5154	169426	32.8727	890	23586	26.5011	3060	95524.6	29.7362	3.18694
HG03085	MSL	AFR	Other	female	3072	93533.6	30.4472	5246	166583	31.7543	857	23000.9	26.8388	3058.33	94372.5	29.6801	2.54595
HG03086	MSL	AFR	Other	female	3127	93615.9	29.9379	5242	164560	31.3926	836	22991.9	27.5022	3068.33	93722.6	29.6109	1.96571
HG03088	MSL	AFR	Other	female	2997	95356.6	31.8173	5257	165630	31.5066	825	23063.8	27.9561	3026.33	94683.5	30.4267	2.14521
HG03091	MSL	AFR	Other	female	3098	95363.4	30.7823	5218	165993	31.8115	854	22576.2	26.4358	3056.67	94644.2	29.6765	2.85334
HG03095	MSL	AFR	Other	female	3051	92632.8	30.3615	5252	165109	31.4373	797	23343.1	29.2887	3033.33	93695	30.3625	1.0743
HG03096	MSL	AFR	Other	male	3065	92275.9	30.1063	5148	164841	32.0204	854	23234.4	27.2066	3022.33	93450.4	29.7778	2.42366
HG03097	MSL	AFR	Other	female	3051	93576.2	30.6707	5153	165545	32.1259	853	23163.8	27.1556	3019	94095	29.9841	2.5553
HG03099	ESN	AFR	Other	female	2925	94954.2	32.463	5216	165961	31.8178	853	23555.1	27.6144	2998	94823.4	30.6317	2.63293
HG03100	ESN	AFR	Other	male	3094	93928.5	30.3583	5097	166149	32.5973	850	24137.2	28.3967	3013.67	94738.2	30.4508	2.10183
HG03103	ESN	AFR	Other	male	3075	94663.3	30.7848	5075	166244	32.7575	853	23307.3	27.3239	3001	94738.2	30.2887	2.75056
HG03105	ESN	AFR	Other	female	3025	94321.1	31.1805	4999	165382	33.083	850	24145.5	28.4064	2958	94616.2	30.89	2.3518
HG03108	ESN	AFR	Other	female	3083	93931.7	30.4676	5145	165900	32.245	863	23367.7	27.0773	3030.33	94399.8	29.93	2.62547
HG03109	ESN	AFR	Other	male	3022	93732.4	31.0167	5206	163019	31.3136	835	23823.5	28.5311	3021	93525	30.2871	1.528
HG03111	ESN	AFR	Other	female	3045	93134	30.5859	5191	166680	32.1095	871	22521.9	25.8575	3035.67	94112	29.5176	3.26003
HG03112	ESN	AFR	Other	male	3096	92763.8	29.9625	5048	164923	32.6709	810	22731.3	28.0633	2984.67	93472.7	30.2322	2.31561
HG03114	ESN	AFR	Other	female	3100	92737.1	29.9152	5118	166052	32.4446	853	22851.7	26.7898	3023.67	93880.3	29.7165	2.83263
HG03115	ESN	AFR	Other	male	3087	93411.5	30.2596	5129	165787	32.3235	834	23356.2	28.0051	3016.67	94184.9	30.1961	2.1599
HG03117	ESN	AFR	Other	female	3123	92896.8	29.746	5104	166174	32.5576	848	23396.2	27.5898	3025	94155.7	29.9645	2.4911
HG03118	ESN	AFR	Other	male	2979	93277.7	31.3117	5139	166565	32.4119	813	23366.9	28.7415	2977	94403.2	30.8217	1.88362
HG03120	ESN	AFR	Other	male	2984	93572.2	31.358	5134	164794	32.0985	845	23603.5	27.9332	2987.67	93989.9	30.4632	2.22214
HG03121	ESN	AFR	Other	female	3022	93904.4	31.0736	4973	168360	33.8549	797	23041.3	28.91	2930.67	95101.9	31.2795	2.47887
HG03123	ESN	AFR	Other	female	3016	94711.1	31.4029	5183	163755	31.5947	831	23781.9	28.6184	3010	94082.7	30.5387	1.66576
HG03124	ESN	AFR	Other	male	3080	93039.1	30.2075	5101	166604	32.661	830	23148.4	27.8896	3003.67	94263.8	30.2527	2.38602
HG03126	ESN	AFR	Other	female	2997	95677.9	31.9246	5060	166565	32.918	831	23534.7	28.3209	2962.67	95259.2	31.0545	2.41891
HG03127	ESN	AFR	Other	male	2908	96188.8	33.0773	5053	169237	33.4923	840	23822.3	28.3599	2933.67	96416	31.6432	2.85095
HG03129	ESN	AFR	Other	female	3083	93600	30.36	4657	172790	37.1034	801	24098.2	30.0852	2847	96829.4	32.5162	3.97501
HG03130	ESN	AFR	Other	male	3050	91617.3	30.0385	5132	166053	32.3565	853	23451.7	27.4932	3011.67	93707.3	29.9627	2.43254
HG03132	ESN	AFR	Other	female	2966	95378.4	32.1572	5114	166084	32.4763	850	23008.8	27.0692	2976.67	94823.7	30.5676	3.03387
HG03133	ESN	AFR	Other	male	2909	93961.2	32.3002	5128	163837	31.9495	840	22900.1	27.262	2959	93566.1	30.5039	2.81304
HG03135	ESN	AFR	Other	female	3008	96651	32.1313	5073	167916	33.1	830	23550.5	28.3741	2970.33	96039.2	31.2018	2.4963
HG03136	ESN	AFR	Other	male	3019	94515.8	31.307	5120	165201	32.2658	838	24155.7	28.8254	2992.33	94624.2	30.7994	1.77548
HG03139	ESN	AFR	Other	male	3051	94573	30.9974	5089	167384	32.8913	797	23184.7	29.09	2979	95047.2	30.9929	1.90065
HG03157	ESN	AFR	Other	male	3076	93828	30.5033	5295	163666	30.9096	844	23410.4	27.7374	3071.67	93634.8	29.7168	1.72618
HG03159	ESN	AFR	Other	female	3125	93170.6	29.8146	5181	165148	31.8756	845	22972.2	27.186	3050.33	93763.6	29.6254	2.35052
HG03160	ESN	AFR	Other	male	3046	94200.2	30.9259	5089	167235	32.8621	883	24021.9	27.2048	3006	95152.4	30.3309	2.8752
HG03162	ESN	AFR	Other	female	2988	94799.8	31.7268	5092	165988	32.5977	850	23462	27.6024	2976.67	94749.9	30.6423	2.6684
HG03163	ESN	AFR	Other	male	3005	94085.8	31.3098	4761	171555	36.0335	833	23636.8	28.3755	2866.33	96425.9	31.9063	3.86369
HG03166	ESN	AFR	Other	male	3119	92634.3	29.7	5205	165732	31.841	848	22622.7	26.6778	3057.33	93663	29.4063	2.5941
HG03168	ESN	AFR	Other	female	3014	92836.6	30.8018	5129	167529	32.663	810	23173.2	28.6089	2984.33	94512.9	30.6912	2.02931
HG03169	ESN	AFR	Other	male	2863	96403.8	33.6723	5155	167032	32.4019	842	22892.2	27.1879	2953.33	95442.7	31.0874	3.43626
HG03172	ESN	AFR	Other	male	2881	95872.4	33.2775	5004	166019	33.1773	782	23930	30.601	2889	95273.8	32.3519	1.51718
HG03175	ESN	AFR	Other	male	2932	95930.7	32.7185	5013	166492	33.212	826	23497	28.4468	2923.67	95306.6	31.4591	2.62037
HG03189	ESN	AFR	Other	female	3038	93653.5	30.8273	5073	165953	32.713	834	23746.4	28.4729	2981.67	94451	30.6711	2.12436
HG03190	ESN	AFR	Other	male	3033	94926.2	31.2978	4991	167623	33.585	811	24201.5	29.8416	2945	95583.6	31.5748	1.88701
HG03193	ESN	AFR	Other	male	3016	94409.7	31.303	5115	165218	32.3007	828	24030.1	29.0218	2986.33	94552.6	30.8752	1.6808
HG03195	ESN	AFR	Other	female	2804	96234.7	34.3205	5134	168230	32.7678	822	23628.6	28.7452	2920	96031.1	31.9445	2.87739
HG03196	ESN	AFR	Other	male	3035	93832.8	30.9169	5116	165650	32.3787	786	23594.1	30.0179	2979	94359	31.1045	1.19153
HG03198	ESN	AFR	Other	female	3001	93290.5	31.0865	5101	164609	32.2699	777	23922.4	30.7881	2959.67	93940.6	31.3815	0.78371
HG03199	ESN	AFR	Other	male	3060	94552.2	30.8994	5055	169268	33.4852	829	23116	27.8843	2981.33	95645.4	30.7563	2.80319
HG03202	ESN	AFR	Other	male	3082	93114.9	30.2125	5044	166833	33.0755	833	22834.4	27.4122	2986.33	94260.8	30.2334	2.83171
HG03209	MSL	AFR	Other	male	3121	94099.1	30.1503	5335	165812	31.0801	860	23335.8	27.1346	3105.33	94415.6	29.455	2.0626
HG03212	MSL	AFR	Other	female	3110	93663.2	30.1168	5157	166498	32.2859	858	22679.9	26.4334	3041.67	94280.4	29.612	2.95872
HG03224	MSL	AFR	Other	male	3154	92739.8	29.4039	5200	166974	32.1104	822	22840.5	27.7865	3058.67	94184.8	29.7669	2.18469
HG03225	MSL	AFR	Other	male	3112	93888.4	30.1698	5133	165769	32.2947	775	24388.7	31.4693	3006.67	94682	31.3113	1.07123
HG03228	PJL	SAS	Other	male	2493	102191	40.9912	3886	182593	46.9874	679	26391.4	38.868	2352.67	103725	42.2822	4.21084
HG03229	PJL	SAS	Other	female	2350	104895	44.636	4074	182260	44.7374	729	25743.8	35.3138	2384.33	104300	41.5624	5.41168
HG03234	PJL	SAS	Other	male	2475	102238	41.3084	4200	179279	42.6854	663	26038.2	39.2733	2446	102518	41.089	1.71659
HG03235	PJL	SAS	Other	female	2437	102237	41.9518	4124	181815	44.0871	683	26168.3	38.3138	2414.67	103407	41.4509	2.91906
HG03237	PJL	SAS	Other	male	2490	102536	41.1791	4054	181271	44.714	695	25844	37.1856	2413	103217	41.0262	3.76653
HG03238	PJL	SAS	Other	female	2458	101270	41.2003	4094	179619	43.8737	701	25771.4	36.7637	2417.67	102220	40.6126	3.59125
HG03240	GWD	AFR	Other	male	3030	93143.7	30.7405	5046	167299	33.1548	855	23347	27.3065	2977	94596.6	30.4006	2.93893
HG03241	GWD	AFR	Other	female	3093	94266.9	30.4775	5069	165076	32.5658	819	23406.3	28.5792	2993.67	94249.7	30.5408	1.99405
HG03246	GWD	AFR	Other	male	3010	94347.4	31.3447	5046	170360	33.7614	826	23139.4	28.0138	2960.67	95948.9	31.04	2.88589
HG03247	GWD	AFR	Other	female	3048	94277	30.9308	5181	166993	32.2318	806	24069.8	29.8633	3011.67	95113.3	31.0086	1.18617
HG03258	GWD	AFR	Other	male	3006	94888.3	31.5663	5032	168362	33.4583	810	23527	29.0457	2949.33	95592.4	31.3568	2.21375
HG03259	GWD	AFR	Other	female	3002	96001.9	31.9793	4952	168455	34.0176	838	23374.8	27.8936	2930.67	95943.9	31.2968	3.11852
HG03265	ESN	AFR	Other	male	3085	93733.7	30.3837	5226	166675	31.8935	834	23611.1	28.3107	3048.33	94673.3	30.196	1.79876
HG03267	ESN	AFR	Other	female	2988	93613	31.3296	5047	165044	32.7015	792	23481.2	29.648	2942.33	94046.1	31.2264	1.52937
HG03268	ESN	AFR	Other	male	2986	92929.6	31.1218	5021	165708	33.003	821	23620.6	28.7705	2942.67	94086.1	30.9651	2.1206
HG03270	ESN	AFR	Other	female	3021	92709.7	30.6884	5323	165484	31.0886	867	23203.1	26.7625	3070.33	93798.9	29.5132	2.39054
HG03271	ESN	AFR	Other	male	3019	92348.8	30.5892	5082	166920	32.8454	811	23438.2	28.9004	2970.67	94235.7	30.7783	1.97929
HG03279	ESN	AFR	Other	female	3105	92460.3	29.7779	4954	167875	33.8868	840	23111.5	27.5137	2966.33	94482.3	30.3928	3.23074
HG03280	ESN	AFR	Other	male	3082	93385.9	30.3004	5132	166602	32.4633	857	23575.6	27.5094	3023.67	94521.2	30.091	2.48358
HG03291	ESN	AFR	Other	female	3090	92254	29.8557	5162	167069	32.3651	830	23422.3	28.2196	3027.33	94248.4	30.1468	2.08802
HG03294	ESN	AFR	Other	female	3012	95236.9	31.6192	5131	167422	32.6294	830	23652.1	28.4965	2991	95437	30.915	2.15455
HG03295	ESN	AFR	Other	male	3025	93659.5	30.9618	5053	163440	32.3451	796	24098.8	30.2748	2958	93732.8	31.1939	1.05448
HG03297	ESN	AFR	Other	female	3051	94451.9	30.9577	4997	166976	33.4152	801	23728.4	29.6235	2949.67	95052.1	31.3321	1.92338
HG03298	ESN	AFR	Other	male	3049	92081.2	30.2005	5094	167642	32.9096	598	25993.3	43.4671	2913.67	95238.8	35.5257	7.00955
HG03300	ESN	AFR	Other	female	3043	95555.5	31.4017	5078	167947	33.0734	806	24033.2	29.8179	2975.67	95845.2	31.431	1.62795
HG03301	ESN	AFR	Other	male	3067	92901.3	30.2906	5007	167915	33.5361	854	23055.2	26.9967	2976	94623.8	30.2745	3.26973
HG03303	ESN	AFR	Other	female	3057	94931.5	31.0538	4976	167653	33.6924	813	24781.1	30.4811	2948.67	95788.5	31.7424	1.71283
HG03304	ESN	AFR	Other	male	2869	95563	33.3088	5151	166552	32.3339	817	23208.9	28.4075	2945.67	95108	31.3501	2.59454
HG03311	ESN	AFR	Other	male	2740	97536.9	35.5974	5182	168279	32.4737	812	23555.8	29.0096	2911.33	96457.2	32.3602	3.29537
HG03313	ESN	AFR	Other	male	2969	94672.4	31.887	5090	168600	33.1237	811	24197.4	29.8365	2956.67	95823.3	31.6157	1.6603
HG03342	ESN	AFR	Other	female	3019	94918.7	31.4404	5229	164137	31.3898	850	23052.4	27.1205	3032.67	94036	29.9836	2.47962
HG03343	ESN	AFR	Other	male	3050	94688.9	31.0455	5139	167552	32.604	802	23820.5	29.7014	2997	95353.8	31.117	1.45262
HG03351	ESN	AFR	Other	female	2999	95635.2	31.889	4979	167759	33.6933	865	23417	27.0717	2947.67	95603.7	30.8847	3.42314
HG03352	ESN	AFR	Other	male	3070	94357.7	30.7354	5136	169769	33.0547	827	23542.5	28.4673	3011	95889.7	30.7525	2.29375
HG03354	ESN	AFR	Other	female	3018	93988	31.1425	5178	164191	31.7094	819	23419.9	28.5957	3005	93866.3	30.4825	1.65845
HG03363	ESN	AFR	Other	female	3003	94175.8	31.3606	4935	168694	34.1833	823	24229.9	29.4409	2920.33	95699.9	31.6616	2.38549
HG03366	ESN	AFR	Other	female	3025	94533.1	31.2506	5147	166328	32.3155	847	23702.9	27.9846	3006.33	94854.7	30.5169	2.25675
HG03367	ESN	AFR	Other	male	3095	93511.5	30.2137	5104	164925	32.3129	816	23576.3	28.8925	3005	94004.3	30.473	1.72488
HG03369	ESN	AFR	Other	female	3134	92365.9	29.4722	5139	164067	31.9259	812	23948.5	29.4932	3028.33	93460.5	30.2971	1.41062
HG03370	ESN	AFR	Other	male	3121	94262.5	30.2026	5026	165152	32.8595	822	23187.9	28.2092	2989.67	94200.8	30.4238	2.33303
HG03372	ESN	AFR	Other	female	2992	94864	31.7059	5072	167251	32.9754	777	24951.5	32.1126	2947	95688.8	32.2646	0.648262
HG03376	MSL	AFR	Other	male	3182	92885.8	29.191	5215	166162	31.8623	848	23896.9	28.1803	3081.67	94314.9	29.7445	1.90239
HG03378	MSL	AFR	Other	female	3126	94789.9	30.3231	5176	165039	31.8853	832	22456.1	26.9905	3044.67	94095	29.733	2.50019
HG03380	MSL	AFR	Other	female	3001	95114.1	31.6941	5284	165877	31.3922	809	22513.8	27.8292	3031.33	94501.6	30.3052	2.14956
HG03382	MSL	AFR	Other	male	2988	94917.8	31.7663	5181	165534	31.9501	844	23380.2	27.7016	3004.33	94610.7	30.4727	2.40157
HG03385	MSL	AFR	Other	male	3049	94083.1	30.857	5160	165574	32.0879	845	23408.2	27.702	3018	94355.1	30.2156	2.2622
HG03388	MSL	AFR	Other	male	3152	92661.6	29.3977	5062	166879	32.9669	809	23246.7	28.7351	3007.67	94262.4	30.3666	2.27619
HG03391	MSL	AFR	Other	male	2947	94167	31.9535	5253	165795	31.562	823	23485	28.5358	3007.67	94482.3	30.6838	1.87046
HG03394	MSL	AFR	Other	male	3002	94377.8	31.4383	5237	165486	31.5994	844	22667.4	26.8571	3027.67	94177.1	29.9649	2.69267
HG03397	MSL	AFR	Other	male	3040	93267.6	30.6801	5232	164727	31.4846	802	23263.3	29.0066	3024.67	93752.6	30.3904	1.26414
HG03401	MSL	AFR	Other	female	2825	96147.2	34.0344	5044	165496	32.8105	846	23283.8	27.5222	2905	94975.7	31.4557	3.46104
HG03410	MSL	AFR	Other	female	3017	93575.3	31.016	5220	165157	31.6393	887	23286.2	26.2528	3041.33	94006.2	29.636	2.94649
HG03419	MSL	AFR	Other	female	2985	92305.4	30.9231	5224	166239	31.8221	828	23335.5	28.183	3012.33	93960	30.3094	1.89558
HG03428	MSL	AFR	Other	female	3001	92704.3	30.8912	5123	165735	32.3511	843	23930.3	28.3871	2989	94123.2	30.5431	2.00479
HG03432	MSL	AFR	Other	male	3065	95203.6	31.0615	5102	168074	32.9428	822	23868.6	29.0372	2996.33	95715.4	31.0138	1.95324
HG03433	MSL	AFR	Other	male	3078	94478.7	30.6948	5129	166538	32.4699	818	23103	28.2433	3008.33	94706.6	30.4693	2.1223
HG03436	MSL	AFR	Other	male	3056	93453.4	30.5803	5208	164847	31.6527	850	23102.3	27.1791	3038	93800.9	29.804	2.33564
HG03437	MSL	AFR	Other	female	3017	94410.7	31.2929	5305	164910	31.0858	862	23443.9	27.1971	3061.33	94254.9	29.8586	2.30725
HG03439	MSL	AFR	Other	male	3125	93028	29.769	5208	167829	32.2253	856	23431.6	27.3733	3063	94762.9	29.7892	2.42606
HG03442	MSL	AFR	Other	male	3086	93818.3	30.4013	5191	165583	31.898	842	22791.7	27.0685	3039.67	94064.3	29.7893	2.47224
HG03445	MSL	AFR	Other	male	2893	94083.8	32.5212	5150	165564	32.1483	817	22519.5	27.5637	2953.33	94055.8	30.7444	2.76087
HG03446	MSL	AFR	Other	female	2996	96121.9	32.0834	5018	167964	33.4723	824	23503.7	28.524	2946	95863.2	31.3599	2.55226
HG03449	MSL	AFR	Other	female	3060	94396.5	30.8485	5237	165649	31.6306	825	23231	28.1587	3040.67	94425.5	30.2126	1.82121
HG03451	MSL	AFR	Other	male	3061	94498.9	30.8719	5044	167241	33.1564	827	22844.1	27.6229	2977.33	94861.3	30.5504	2.78072
HG03452	MSL	AFR	Other	female	3024	93294.5	30.8514	5132	167950	32.7259	803	22832.5	28.434	2986.33	94692.3	30.6704	2.15167
HG03455	MSL	AFR	Other	female	2935	93393.5	31.8206	5086	166549	32.7466	857	22900.8	26.7221	2959.33	94281.1	30.4298	3.24414
HG03457	MSL	AFR	Other	male	2981	95553.3	32.0541	5088	168430	33.1035	851	23312	27.3936	2973.33	95765.1	30.8504	3.03931
HG03458	MSL	AFR	Other	female	3078	93212.6	30.2835	5241	167300	31.9214	855	23343.6	27.3024	3058	94618.7	29.8358	2.34182
HG03460	MSL	AFR	Other	male	3064	94778	30.9328	5092	168648	33.1202	844	23407.6	27.7342	3000	95611.2	30.5957	2.70877
HG03461	MSL	AFR	Other	female	2999	94325.5	31.4523	5085	166983	32.8384	852	23137.2	27.1563	2978.67	94815.2	30.4823	2.96263
HG03464	MSL	AFR	Other	female	3093	92459.3	29.8931	5224	163948	31.3836	814	23291.1	28.6132	3043.67	93232.8	29.9633	1.38653
HG03469	MSL	AFR	Other	male	3096	91443	29.5359	5185	165162	31.8537	842	23324.7	27.7016	3041	93309.9	29.6971	2.08074
HG03470	MSL	AFR	Other	female	3083	93755.5	30.4105	5197	164367	31.6274	807	23417.1	29.0174	3029	93846.5	30.3518	1.30599
HG03472	MSL	AFR	Other	male	3046	92952.6	30.5163	5159	165551	32.0897	793	23314	29.3997	2999.33	93939.2	30.6686	1.35145
HG03473	MSL	AFR	Other	female	3136	91185.9	29.0771	5295	164990	31.1596	807	23745	29.4237	3079.33	93307	29.8868	1.11582
HG03476	MSL	AFR	Other	female	3054	94856.5	31.0598	5267	166411	31.595	849	23047.3	27.1464	3056.67	94771.6	29.9337	2.42869
HG03478	MSL	AFR	Other	male	3033	93029.8	30.6725	5143	165572	32.1937	853	22304.3	26.1481	3009.67	93635.4	29.6714	3.14467
HG03479	MSL	AFR	Other	female	3039	93892.2	30.8958	5123	165111	32.2293	831	23232.7	27.9576	2997.67	94078.6	30.3609	2.18551
HG03484	MSL	AFR	Other	male	3038	94345.7	31.0552	5187	165691	31.9436	836	23472.9	28.0776	3020.33	94503.2	30.3588	2.0249
HG03485	MSL	AFR	Other	female	3033	95247.1	31.4036	5313	166212	31.284	872	22791.6	26.1372	3072.67	94750.2	29.6083	3.00663
HG03488	PJL	SAS	Other	female	2450	101119	41.273	4085	181502	44.4312	681	26063.8	38.2729	2405.33	102895	41.3257	3.07949
HG03490	PJL	SAS	Other	male	1736	109365	62.9985	4175	178329	42.7136	704	25072	35.6136	2205	104255	47.1086	14.2116
HG03491	PJL	SAS	Other	female	2332	103695	44.466	4134	180727	43.7172	680	26235.8	38.5821	2382	103553	42.2551	3.20287
HG03499	ESN	AFR	Other	female	3122	95242.3	30.5068	5228	167042	31.9515	858	23678	27.5968	3069.33	95320.8	30.0184	2.21806
HG03511	ESN	AFR	Other	female	2715	97817.7	36.0286	5162	168093	32.5636	788	22970.6	29.1505	2888.33	96293.8	32.5809	3.43908
HG03514	ESN	AFR	Other	female	3048	93930.9	30.8172	5193	168563	32.4596	810	23826.2	29.4151	3017	95440	30.8973	1.52383
HG03515	ESN	AFR	Other	male	3057	94981.9	31.0703	5160	167052	32.3745	628	25591.7	40.7511	2948.33	95875.2	34.732	5.25335
HG03517	ESN	AFR	Other	female	2994	94025.5	31.4046	5007	167135	33.3803	830	23588.6	28.4201	2943.67	94916.4	31.0683	2.49714
HG03518	ESN	AFR	Other	male	3150	93996	29.84	5129	167627	32.6821	802	23931	29.8392	3027	95184.7	30.7871	1.64112
HG03520	ESN	AFR	Other	female	2934	93375.8	31.8254	5039	166250	32.9926	829	23251.6	28.0478	2934	94292.5	30.9553	2.58469
HG03521	ESN	AFR	Other	male	2895	96693.5	33.4002	5237	164846	31.4771	829	23486.9	28.3316	2987	95008.8	31.0696	2.55875
HG03538	GWD	AFR	Other	male	3171	93023.7	29.3357	5145	167944	32.6422	828	24195.4	29.2215	3048	95054.4	30.3998	1.94281
HG03539	GWD	AFR	Other	female	2999	92857.7	30.9629	5060	167912	33.1842	834	23562	28.2518	2964.33	94777.2	30.7996	2.47025
HG03547	MSL	AFR	Other	male	3093	92766.7	29.9925	5217	164096	31.454	792	23213.5	29.31	3034	93358.7	30.2522	1.09533
HG03548	MSL	AFR	Other	female	3047	92573.9	30.382	5181	164490	31.7487	828	23573.2	28.4701	3018.67	93545.7	30.2003	1.64684
HG03556	MSL	AFR	Other	male	3050	94383.8	30.9455	5191	166973	32.1659	830	23640.9	28.483	3023.67	94999.2	30.5315	1.87603
HG03557	MSL	AFR	Other	female	3142	92608.7	29.4745	5058	166351	32.8887	810	23439.4	28.9376	3003.33	94133	30.4336	2.14306
HG03558	MSL	AFR	Other	female	3094	94164.6	30.4346	5045	168495	33.3984	874	23604.9	27.0079	3004.33	95421.5	30.2803	3.19804
HG03559	MSL	AFR	Other	male	3014	94600	31.3869	5185	166259	32.0654	854	22996.2	26.9276	3017.67	94618.4	30.1266	2.79114
HG03563	MSL	AFR	Other	female	3033	96891.3	31.9457	5169	165980	32.1106	830	22984.6	27.6923	3010.67	95285.3	30.5829	2.50466
HG03565	MSL	AFR	Other	male	3044	95241.8	31.2884	5133	165846	32.3098	862	23443.6	27.1967	3013	94843.8	30.265	2.70583
HG03567	MSL	AFR	Other	female	2996	93361.6	31.1621	5257	166765	31.7224	836	23536	28.1531	3029.67	94554.2	30.3459	1.91955
HG03571	MSL	AFR	Other	male	3045	92523.6	30.3854	5105	167579	32.8264	831	23618.5	28.4218	2993.67	94573.7	30.5445	2.20661
HG03572	MSL	AFR	Other	female	3170	92135.1	29.0647	5200	162893	31.3256	825	23323	28.2703	3065	92783.7	29.5535	1.58522
HG03575	MSL	AFR	Other	female	2994	93470.8	31.2194	5277	165559	31.3736	852	23592.6	27.6908	3041	94207.5	30.0946	2.08318
HG03577	MSL	AFR	Other	male	3109	92924	29.8887	5141	165023	32.0994	814	23179.4	28.4759	3021.33	93708.8	30.1547	1.82633
HG03578	MSL	AFR	Other	female	3002	92614.1	30.8508	5116	165381	32.3263	857	23799.6	27.7708	2991.67	93931.6	30.316	2.32437
HG03583	MSL	AFR	Other	female	3059	94563.7	30.9133	5178	165411	31.9449	864	23014.4	26.637	3033.67	94329.7	29.8317	2.81439
HG03585	BEB	SAS	Other	male	2420	104666	43.2502	4134	180833	43.743	658	26770.6	40.6849	2404	104090	42.5594	1.64193
HG03589	BEB	SAS	Other	female	2446	102467	41.8917	4079	183121	44.8937	664	25961.4	39.0985	2396.33	103850	41.9613	2.89823
HG03593	BEB	SAS	Other	male	2382	104786	43.9907	4192	182702	43.5836	685	25823.9	37.6991	2419.67	104437	41.7578	3.52083
HG03594	BEB	SAS	Other	male	2479	100932	40.7148	4060	182783	45.0204	682	26741.1	39.2098	2407	103485	41.6483	3.01569
HG03595	BEB	SAS	Other	female	2464	101819	41.3227	4154	180831	43.5318	686	25894.5	37.7471	2434.67	102848	40.8672	2.91913
HG03598	BEB	SAS	Other	female	2354	103720	44.0612	4109	181715	44.2236	687	25381.5	36.9454	2383.33	103606	41.7434	4.15598
HG03600	BEB	SAS	Other	male	2445	101723	41.6045	3993	182630	45.7375	700	25857.1	36.9387	2379.33	103403	41.4269	4.40209
HG03603	BEB	SAS	Other	male	2268	104426	46.0433	4067	183540	45.129	679	25556.4	37.6383	2338	104507	42.9369	4.61141
HG03604	BEB	SAS	Other	female	2411	103932	43.1074	4250	179846	42.3168	667	25959.8	38.9203	2442.67	103246	41.4482	2.2246
HG03607	BEB	SAS	Other	female	2437	102035	41.869	4067	181816	44.7052	722	25969	35.9682	2408.67	103273	40.8475	4.45718
HG03611	BEB	SAS	Other	female	2476	104537	42.2202	4018	182135	45.3297	699	25841.1	36.9687	2397.67	104171	41.5062	4.22598
HG03615	BEB	SAS	Other	male	2422	103222	42.6184	3744	185726	49.6062	663	25531.3	38.5087	2276.33	104826	43.5778	5.61061
HG03616	BEB	SAS	Other	female	2329	104506	44.8714	4229	180255	42.6235	708	25368.9	35.8318	2422	103377	41.1089	4.70628
HG03619	PJL	SAS	Other	female	2457	101726	41.4027	4122	180116	43.6962	706	26197.4	37.1068	2428.33	102680	40.7352	3.34502
HG03624	PJL	SAS	Other	male	2440	103613	42.4644	4100	182006	44.3917	678	25677.3	37.8721	2406	103765	41.5761	3.34935
HG03625	PJL	SAS	Other	female	1952	108608	55.6395	3677	186057	50.6003	105	34118.4	324.937	1911.33	109594	143.726	156.954
HG03629	PJL	SAS	Other	male	2340	105179	44.9484	3940	182613	46.3485	668	26213.2	39.2413	2316	104668	43.5127	3.76483
HG03631	PJL	SAS	Other	female	2413	99813.5	41.3649	4044	181548	44.8931	686	25509.9	37.1864	2381	102290	41.1481	3.85792
HG03634	PJL	SAS	Other	female	2377	101977	42.9015	4124	182489	44.2506	688	26638.8	38.7192	2396.33	103702	41.9571	2.8841
HG03636	PJL	SAS	Other	male	2343	103025	43.9713	4014	182656	45.5048	665	26822.6	40.3348	2340.67	104168	43.2703	2.65533
HG03640	PJL	SAS	Other	female	2149	105611	49.1445	4120	180547	43.8222	720	25993.4	36.1019	2329.67	104050	43.0229	6.55794
HG03642	STU	SAS	Other	female	2398	102983	42.9454	4107	181639	44.2267	661	25813.9	39.0528	2388.67	103479	42.075	2.69454
HG03643	STU	SAS	Other	female	2337	102910	44.0352	3998	183052	45.7858	702	25958.1	36.9773	2345.67	103973	42.2661	4.66312
HG03644	STU	SAS	Other	male	2465	102883	41.7375	4153	181609	43.7295	673	25942.5	38.5476	2430.33	103478	41.3382	2.61392
HG03645	STU	SAS	Other	female	2482	103452	41.681	3943	183610	46.566	718	25968.5	36.1678	2381	104344	41.4716	5.20226
HG03646	STU	SAS	Other	male	2370	103634	43.7275	4162	181463	43.5999	678	25922	38.2331	2403.33	103673	41.8535	3.13601
HG03649	PJL	SAS	Other	male	2470	102586	41.533	4135	181107	43.7985	683	26254.8	38.4403	2429.33	103316	41.2573	2.68972
HG03652	PJL	SAS	Other	male	2323	103855	44.7073	4232	181822	42.9635	665	25807	38.8075	2406.67	103828	42.1594	3.03097
HG03653	PJL	SAS	Other	female	2362	104386	44.194	4153	181209	43.6332	694	26081.1	37.5809	2403	103892	41.8027	3.66692
HG03660	PJL	SAS	Other	male	2243	104033	46.3811	4135	181976	44.0088	709	26422.1	37.2667	2362.33	104144	42.5522	4.72857
HG03663	PJL	SAS	Other	male	2381	104872	44.0455	4175	180589	43.255	594	27148.2	45.7041	2383.33	104203	44.3349	1.24993
HG03667	PJL	SAS	Other	male	2437	104452	42.8609	4109	182191	44.3396	704	25521.1	36.2516	2416.67	104055	41.1507	4.30668
HG03668	PJL	SAS	Other	female	2375	102811	43.2889	4105	181636	44.2474	667	26024.1	39.0166	2382.33	103490	42.1843	2.78486
HG03672	STU	SAS	Other	male	2353	104462	44.395	3530	185460	52.5381	648	26785.4	41.3356	2177	105569	46.0896	5.79031
HG03673	STU	SAS	Other	female	2381	104036	43.6943	4169	180676	43.338	657	26329	40.0746	2402.33	103680	42.369	1.99495
HG03679	STU	SAS	Other	male	2370	102110	43.0842	4187	180774	43.175	670	25925.8	38.6952	2409	102937	41.6515	2.5606
HG03680	STU	SAS	Other	male	2411	103677	43.0018	4026	183607	45.6052	726	26251.8	36.1594	2387.67	104512	41.5888	4.87885
HG03681	STU	SAS	Other	male	2444	102480	41.9313	4015	183747	45.7652	720	25184.9	34.979	2393	103804	40.8918	5.46771
HG03684	STU	SAS	Other	female	2176	106407	48.9004	4033	182603	45.2771	703	25268	35.943	2304	104759	43.3735	6.68516
HG03685	STU	SAS	Other	male	2424	104349	43.0483	3916	183509	46.8613	639	26192.6	40.99	2326.33	104684	43.6332	2.97903
HG03686	STU	SAS	Other	male	2414	102220	42.3445	3875	183200	47.2775	667	26721.8	40.0627	2318.67	104047	43.2282	3.68769
HG03687	STU	SAS	Other	male	2293	105106	45.8379	3928	185173	47.1418	675	26434.4	39.1621	2298.67	105571	44.0473	4.28062
HG03689	STU	SAS	Other	female	2227	105445	47.3483	3925	185536	47.2703	723	25686.1	35.5271	2291.67	105556	43.3819	6.80257
HG03690	STU	SAS	Other	female	2007	107593	53.609	4059	181296	44.6652	659	25917.3	39.3282	2241.67	104935	45.8675	7.21591
HG03691	STU	SAS	Other	male	2364	104233	44.0917	3814	184825	48.4596	682	26129.1	38.3125	2286.67	105062	43.6213	5.08988
HG03692	STU	SAS	Other	female	2477	102262	41.2848	3948	182062	46.115	656	27205.5	41.4718	2360.33	103843	42.9572	2.73633
HG03693	STU	SAS	Other	male	2371	103161	43.5097	4081	181517	44.4785	687	26439.9	38.486	2379.67	103706	42.1581	3.21678
HG03694	STU	SAS	Other	male	2469	102405	41.4765	4167	180870	43.4052	635	27178.4	42.8006	2423.67	103484	42.5608	0.986464
HG03695	STU	SAS	Other	male	2350	103026	43.8407	3983	182830	45.9027	706	26241.9	37.1698	2346.33	104033	42.3044	4.56465
HG03696	STU	SAS	Other	male	1615	113357	70.19	3746	185323	49.4723	704	25772.9	36.6092	2021.67	108151	52.0905	16.9428
HG03697	STU	SAS	Other	male	2473	100012	40.4416	4038	181080	44.8441	664	26426	39.7982	2391.67	102506	41.6946	2.74642
HG03698	STU	SAS	Other	female	2358	103593	43.9324	4079	180522	44.2564	706	26354.3	37.329	2381	103490	41.8393	3.90936
HG03702	PJL	SAS	Other	male	2439	102609	42.0699	4287	178608	41.6628	685	26423.6	38.5745	2470.33	102547	40.7691	1.91142
HG03703	PJL	SAS	Other	female	2298	104460	45.4569	4149	180079	43.4029	688	25806.4	37.5093	2378.33	103448	42.123	4.12549
HG03705	PJL	SAS	Other	male	2389	103490	43.3195	3904	182584	46.7684	704	26951.1	38.2828	2332.33	104342	42.7902	4.26749
HG03706	PJL	SAS	Other	female	2437	103182	42.3397	4148	180940	43.6209	642	27094.1	42.2027	2409	103739	42.7211	0.782255
HG03708	PJL	SAS	Other	male	2335	104200	44.6252	4056	182062	44.887	685	26343.2	38.4572	2358.67	104202	42.6565	3.63903
HG03709	PJL	SAS	Other	female	2536	100982	39.8196	4004	181758	45.3941	707	25805.8	36.5004	2415.67	102849	40.5714	4.49426
HG03711	STU	SAS	Other	male	2434	103575	42.5534	4271	181474	42.4897	612	26925	43.9952	2439	103991	43.0128	0.851408
HG03713	ITU	SAS	Other	male	2546	102378	40.2112	4164	180209	43.2779	711	25511.4	35.881	2473.67	102699	39.79	3.71639
HG03714	ITU	SAS	Other	female	2522	103515	41.0449	3949	180377	45.6767	654	26898.1	41.1286	2375	103597	42.6167	2.65034
HG03716	ITU	SAS	Other	male	2446	102958	42.0925	4103	180111	43.8973	645	27068.5	41.9666	2398	103379	42.6521	1.08018
HG03717	ITU	SAS	Other	female	2370	102619	43.2992	4065	182805	44.9706	649	26402.1	40.6813	2361.33	103942	42.9837	2.16198
HG03718	ITU	SAS	Other	male	2543	101881	40.0635	4098	181549	44.3019	675	27125.5	40.186	2438.67	103518	41.5171	2.41246
HG03720	ITU	SAS	Other	male	2375	105129	44.265	3931	183481	46.6754	674	25275.8	37.5012	2326.67	104629	42.8139	4.75614
HG03722	ITU	SAS	Other	female	2424	103514	42.7038	3941	183935	46.6722	703	26810.2	38.1369	2356	104753	42.5043	4.27115
HG03727	ITU	SAS	Other	male	2307	104268	45.1962	3948	183141	46.3883	666	26956.8	40.4757	2307	104789	44.0201	3.12685
HG03729	ITU	SAS	Other	male	2463	102283	41.5279	4108	180006	43.8185	673	26879.7	39.9401	2414.67	103056	41.7622	1.94978
HG03730	ITU	SAS	Other	female	2330	103732	44.5204	4020	183569	45.664	691	25506.5	36.9125	2347	104269	42.3656	4.75704
HG03731	ITU	SAS	Other	female	2414	102556	42.4837	4085	181420	44.4112	671	26033	38.7973	2390	103336	41.8974	2.8525
HG03733	STU	SAS	Other	female	2425	103070	42.5029	4060	182654	44.9886	639	25742.8	40.2861	2374.67	103822	42.5925	2.35253
HG03736	STU	SAS	Other	female	2456	102551	41.7551	4092	181360	44.3205	722	26351.4	36.4978	2423.33	103421	40.8578	3.9878
HG03738	STU	SAS	Other	male	2540	103099	40.5903	3904	184972	47.3801	621	27285.6	43.9382	2355	105119	43.9695	3.39501
HG03740	STU	SAS	Other	male	1792	112046	62.5254	4175	179821	43.0709	700	26145.5	37.3508	2222.33	106004	47.649	13.197
HG03741	STU	SAS	Other	female	2329	104568	44.8984	4129	181881	44.0496	659	26215.4	39.7805	2372.33	104221	42.9095	2.74283
HG03742	ITU	SAS	Other	male	2470	104663	42.3738	4180	182545	43.6711	677	26288.1	38.8303	2442.33	104499	41.6251	2.50575
HG03743	STU	SAS	Other	male	2535	100866	39.7892	3869	185217	47.872	687	26049	37.917	2363.67	104044	41.8594	5.29054
HG03744	STU	SAS	Other	male	2519	102872	40.8383	4164	179853	43.1923	726	26637.8	36.6911	2469.67	103121	40.2406	3.29156
HG03745	STU	SAS	Other	male	2448	101384	41.4151	4028	181458	45.0492	633	27201.5	42.9724	2369.67	103348	43.1456	1.82323
HG03746	STU	SAS	Other	male	2408	103436	42.955	4240	181715	42.8572	678	26282.1	38.7642	2442	103811	41.5255	2.39183
HG03750	STU	SAS	Other	male	2457	101907	41.4761	4151	182198	43.8925	711	25880.9	36.4007	2439.67	103329	40.5898	3.82374
HG03752	STU	SAS	Other	female	2206	102744	46.5747	3744	186163	49.723	603	27196.2	45.1014	2184.33	105368	47.133	2.36085
HG03753	STU	SAS	Other	male	2356	103162	43.787	4146	179943	43.4016	670	25641.1	38.2703	2390.67	102915	41.8196	3.07985
HG03754	STU	SAS	Other	female	2441	101088	41.4125	4252	179006	42.0992	740	25607.4	34.6046	2477.67	101900	39.3721	4.14303
HG03755	STU	SAS	Other	male	2451	101251	41.3099	4166	181571	43.5841	675	26946.9	39.9214	2430.67	103256	41.6051	1.84911
HG03756	STU	SAS	Other	female	2246	105371	46.9148	3483	189765	54.4833	715	26056.9	36.4433	2148	107064	45.9471	9.05885
HG03757	STU	SAS	Other	female	2430	102768	42.2914	4161	181882	43.7111	715	25657.3	35.8843	2435.33	103436	40.6289	4.16984
HG03760	STU	SAS	Other	female	2378	103955	43.7155	4130	181474	43.9404	690	26037.7	37.7358	2399.33	103822	41.7972	3.5191
HG03762	PJL	SAS	Other	female	2428	103506	42.6301	4191	180012	42.9521	663	26949.7	40.6482	2427.33	103489	42.0768	1.24764
HG03765	PJL	SAS	Other	female	2470	103513	41.9079	4002	180842	45.1879	639	27529.5	43.0822	2370.33	103962	43.3927	1.66189
HG03767	PJL	SAS	Other	male	2410	102485	42.5251	4033	183198	45.4247	650	25804.6	39.6993	2364.33	103829	42.5497	2.86278
HG03770	ITU	SAS	Other	female	2039	107964	52.9495	4187	180409	43.0878	712	25741.1	36.1533	2312.67	104705	44.0635	8.44051
HG03771	ITU	SAS	Other	male	2454	102383	41.7207	4019	181996	45.284	650	25956.2	39.9326	2374.33	103445	42.3124	2.72433
HG03772	ITU	SAS	Other	female	2276	104397	45.8687	3804	185527	48.7716	632	26594.5	42.0799	2237.33	105506	45.5734	3.35561
HG03773	ITU	SAS	Other	male	2421	104438	43.1385	4037	181275	44.9035	681	25958.3	38.1179	2379.67	103890	42.0533	3.52056
HG03774	ITU	SAS	Other	female	2468	101697	41.2062	3480	189059	54.3272	673	26717.2	39.6986	2207	105824	45.0773	8.04601
HG03775	ITU	SAS	Other	male	2301	105284	45.7559	3897	183662	47.129	685	26075.3	38.0662	2294.33	105007	43.6504	4.88452
HG03777	ITU	SAS	Other	male	2398	103628	43.2143	3878	183289	47.2638	688	26573	38.6236	2321.33	104497	43.0339	4.32292
HG03778	ITU	SAS	Other	male	2390	103413	43.2692	4136	181520	43.8878	704	25679.4	36.4764	2410	103537	41.2111	4.11205
HG03779	ITU	SAS	Other	male	2304	104991	45.5691	4032	179674	44.562	711	25640.2	36.0622	2349	103435	42.0644	5.22242
HG03780	ITU	SAS	Other	female	2471	99779.9	40.3804	3911	183032	46.7994	710	25446.1	35.8395	2364	102753	41.0064	5.5067
HG03781	ITU	SAS	Other	female	2386	104648	43.8591	3858	184400	47.7969	683	26440.8	38.7127	2309	105163	43.4562	4.55548
HG03782	ITU	SAS	Other	female	2424	102915	42.4567	4115	181488	44.104	645	26516.2	41.1104	2394.67	103640	42.557	1.49932
HG03784	ITU	SAS	Other	female	2371	102813	43.3627	4026	182435	45.3143	685	26338	38.4496	2360.67	103862	42.3755	3.53722
HG03785	ITU	SAS	Other	male	2311	104833	45.3624	3895	181867	46.6924	699	25712.1	36.7841	2301.67	104137	42.9463	5.3779
HG03786	ITU	SAS	Other	male	2271	104744	46.1225	3891	185763	47.7417	707	26130.6	36.9598	2289.67	105546	43.608	5.81415
HG03787	ITU	SAS	Other	female	2562	101426	39.5885	4028	182645	45.3438	677	26948.2	39.8053	2422.33	103673	41.5792	3.26204
HG03788	ITU	SAS	Other	male	2387	101676	42.5957	4061	181898	44.7915	689	25852.9	37.5224	2379	103142	41.6365	3.72826
HG03789	ITU	SAS	Other	female	2384	102262	42.8951	4161	179544	43.1493	692	26371.5	38.1091	2412.33	102726	41.3845	2.83943
HG03790	ITU	SAS	Other	male	2409	103056	42.7797	4137	181478	43.867	619	26320.3	42.5207	2388.33	103618	43.0558	0.714356
HG03792	ITU	SAS	Other	male	2423	103227	42.6029	3666	184943	50.4482	613	27252.9	44.4582	2234	105141	45.8364	4.10022
HG03793	BEB	SAS	Other	female	2480	102663	41.3962	4146	182285	43.9665	716	26073.5	36.4155	2447.33	103674	40.5927	3.83908
HG03796	BEB	SAS	Other	female	2500	102703	41.0814	4076	181028	44.4132	688	26808.7	38.9661	2421.33	103513	41.4869	2.7461
HG03800	BEB	SAS	Other	male	2413	102927	42.655	4218	180242	42.7317	685	25959.1	37.8965	2438.67	103043	41.0944	2.76973
HG03802	BEB	SAS	Other	female	2518	101607	40.3523	4166	178594	42.8694	691	25811.1	37.3533	2458.33	102004	40.1917	2.76156
HG03803	BEB	SAS	Other	male	2426	103922	42.8369	4109	181045	44.0605	740	26144.1	35.3298	2425	103704	40.7424	4.72721
HG03805	BEB	SAS	Other	female	2387	103172	43.2224	4150	180779	43.5613	651	26865.1	41.2674	2396	103605	42.6837	1.2382
HG03808	BEB	SAS	Other	female	2419	101876	42.1148	4018	182289	45.3681	702	24858.1	35.4104	2379.67	103008	40.9644	5.07754
HG03809	BEB	SAS	Other	male	2331	104847	44.9794	4119	181099	43.9667	667	26302.7	39.4343	2372.33	104083	42.7935	2.95286
HG03812	BEB	SAS	Other	male	2392	104496	43.6857	4205	181083	43.0636	681	26276.2	38.5848	2426	103952	41.778	2.78286
HG03814	BEB	SAS	Other	female	2400	102000	42.5001	4066	182450	44.8722	697	26138.3	37.5011	2387.67	103529	41.6245	3.76276
HG03815	BEB	SAS	Other	male	2409	103604	43.007	4195	181427	43.2483	690	25521.3	36.9874	2431.33	103517	41.0809	3.54713
HG03817	BEB	SAS	Other	female	2420	102152	42.2116	4132	180870	43.7731	686	25984.2	37.8778	2412.67	103002	41.2875	3.05436
HG03821	BEB	SAS	Other	male	2442	102036	41.7837	4064	182315	44.8611	682	26947.5	39.5125	2396	103766	42.0524	2.68441
HG03823	BEB	SAS	Other	female	2520	102696	40.7522	4170	179977	43.1599	643	26877.3	41.7999	2444.33	103183	41.904	1.20722
HG03824	BEB	SAS	Other	male	2295	104909	45.7119	4001	182810	45.6912	700	25889.6	36.9851	2332	104536	42.7961	5.03246
HG03826	BEB	SAS	Other	female	2416	102917	42.5981	3923	183774	46.8453	664	25540.1	38.464	2334.33	104077	42.6358	4.19078
HG03829	BEB	SAS	Other	female	2349	104422	44.4538	4009	181157	45.1875	678	26362.7	38.8831	2345.33	103981	42.8415	3.44762
HG03830	BEB	SAS	Other	male	2451	102700	41.9013	3988	182269	45.7044	704	25980.1	36.9035	2381	103650	41.5031	4.41394
HG03832	BEB	SAS	Other	female	2459	101818	41.4062	4143	180829	43.6469	683	26720.6	39.1223	2428.33	103123	41.3918	2.26233
HG03833	BEB	SAS	Other	male	2488	101861	40.9409	4082	182008	44.588	688	25892.4	37.6342	2419.33	103254	41.0544	3.47829
HG03836	STU	SAS	Other	female	2501	101618	40.631	4124	182225	44.1865	535	28856.7	53.9378	2386.67	104233	46.2518	6.88961
HG03837	STU	SAS	Other	male	2444	102947	42.1223	3699	185798	50.2293	673	25700.9	38.1886	2272	104815	43.5134	6.13971
HG03838	STU	SAS	Other	female	2348	100834	42.9448	4007	182391	45.518	696	26046.4	37.4229	2350.33	103090	41.9619	4.13609
HG03844	STU	SAS	Other	male	2448	103148	42.1356	4077	182773	44.8303	664	26736.4	40.2657	2396.33	104219	42.4105	2.29469
HG03846	STU	SAS	Other	male	2388	103054	43.1548	4189	180325	43.0472	650	26282.7	40.4349	2409	103221	42.2123	1.54021
HG03848	STU	SAS	Other	male	2367	104716	44.2398	3936	182007	46.2416	710	26045.6	36.684	2337.67	104256	42.3885	5.04059
HG03849	STU	SAS	Other	female	2442	103400	42.3422	4121	181053	43.9342	685	26166.2	38.1988	2416	103540	41.4917	2.96077
HG03850	STU	SAS	Other	male	2533	102662	40.53	4066	181602	44.6635	694	26309	37.9092	2431	103524	41.0342	3.40527
HG03851	STU	SAS	Other	male	2419	103116	42.6274	4109	179873	43.7753	733	26114.9	35.6275	2420.33	103035	40.6767	4.41027
HG03854	STU	SAS	Other	male	2318	103555	44.6744	4133	180317	43.6287	705	25856.9	36.6765	2385.33	103243	41.6599	4.34728
HG03856	STU	SAS	Other	male	2466	103753	42.0736	4159	180322	43.357	700	26741.8	38.2025	2441.67	103606	41.211	2.68333
HG03857	STU	SAS	Other	female	2441	102972	42.1842	4169	180921	43.3968	634	26251.5	41.4061	2414.67	103382	42.329	1.00322
HG03858	STU	SAS	Other	female	2159	108202	50.1169	3498	188043	53.7572	645	26281.9	40.7471	2100.67	107509	48.2071	6.71202
HG03861	ITU	SAS	Other	female	2349	103737	44.1621	3817	183556	48.089	652	26896.7	41.2525	2272.67	104730	44.5012	3.43084
HG03862	ITU	SAS	Other	female	2387	103996	43.5677	2800	196972	70.3471	651	26039.3	39.9989	1946	109002	51.3046	16.5876
HG03863	ITU	SAS	Other	female	2430	102412	42.145	3912	183093	46.803	699	25762.1	36.8557	2347	103756	41.9346	4.97699
HG03864	ITU	SAS	Other	male	2517	101993	40.5215	4063	182180	44.8387	698	25930.5	37.1497	2426	103368	40.8366	3.85417
HG03866	ITU	SAS	Other	male	2343	105990	45.2369	4143	180736	43.6244	672	27262.4	40.569	2386	104663	43.1434	2.37083
HG03867	ITU	SAS	Other	male	2351	103387	43.976	3763	186950	49.681	335	31411.9	93.767	2149.67	107250	62.4747	27.2497
HG03868	ITU	SAS	Other	female	2505	103997	41.5156	4060	181699	44.7533	740	25621.6	34.6238	2435	103773	40.2976	5.17343
HG03869	ITU	SAS	Other	male	2468	103106	41.7772	4156	181225	43.6055	683	25507.7	37.3465	2435.67	103280	40.9097	3.21841
HG03870	ITU	SAS	Other	male	2487	100850	40.5509	4047	181498	44.8476	709	25982.3	36.6464	2414.33	102777	40.6816	4.10216
HG03871	ITU	SAS	Other	male	2321	104763	45.1371	4119	182420	44.2875	658	26464.1	40.219	2366	104549	43.2145	2.62876
HG03872	ITU	SAS	Other	male	2514	101546	40.3923	4021	180520	44.8942	621	26839.3	43.2195	2385.33	102968	42.8353	2.2754
HG03873	ITU	SAS	Other	female	2285	103194	45.1617	4100	180709	44.0755	689	26527.8	38.5019	2358	103477	42.5797	3.573
HG03874	ITU	SAS	Other	female	2358	102720	43.5623	4023	182032	45.2478	698	26107	37.4026	2359.67	103620	42.0709	4.12977
HG03875	ITU	SAS	Other	male	2234	104655	46.8464	4014	183439	45.6998	677	26516.2	39.1672	2308.33	104870	43.9045	4.14246
HG03882	ITU	SAS	Other	female	2591	99789.8	38.514	4323	180465	41.7452	679	25997.7	38.2882	2531	102084	39.5158	1.93402
HG03884	STU	SAS	Other	female	2371	103403	43.6116	4167	181362	43.5233	659	25678.6	38.9659	2399	103481	42.0336	2.65707
HG03885	STU	SAS	Other	male	2290	105924	46.2552	4056	181797	44.8218	705	26114.8	37.0422	2350.33	104612	42.7064	4.95742
HG03886	STU	SAS	Other	female	2407	103298	42.9157	4083	182232	44.632	655	26834.1	40.9681	2381.67	104121	42.8386	1.83317
HG03887	STU	SAS	Other	male	2449	100790	41.1556	3923	181196	46.188	700	26185.7	37.4082	2357.33	102724	41.5839	4.40554
HG03888	STU	SAS	Other	female	2274	102877	45.2406	4153	179732	43.2776	649	26021.1	40.0942	2358.67	102877	42.8708	2.5972
HG03890	STU	SAS	Other	male	2524	103245	40.9052	4181	181560	43.4251	688	25963.4	37.7375	2464.33	103589	40.6893	2.84994
HG03894	STU	SAS	Other	female	2391	103806	43.4154	4140	181033	43.7278	702	26370.8	37.5652	2411	103737	41.5695	3.47131
HG03895	STU	SAS	Other	female	2451	103727	42.3205	3847	183690	47.749	369	29852	80.8998	2222.33	105756	56.9898	20.8838
HG03896	STU	SAS	Other	male	1705	111970	65.6717	4086	181304	44.3721	687	26264.3	38.2304	2159.33	106513	49.4247	14.4015
HG03897	STU	SAS	Other	female	2383	103294	43.3462	4085	182028	44.56	618	26485.6	42.8569	2362	103936	43.5877	0.876858
HG03898	STU	SAS	Other	female	2365	102545	43.3592	3950	183965	46.5734	664	25953.9	39.0872	2326.33	104155	43.0066	3.75553
HG03899	STU	SAS	Other	male	2396	102941	42.9637	4092	180710	44.1619	623	26308.1	42.228	2370.33	103320	43.1179	0.976124
HG03900	STU	SAS	Other	male	2307	103875	45.026	3990	183356	45.954	681	25393.3	37.2882	2326	104208	42.7561	4.75799
HG03902	BEB	SAS	Other	male	2434	102961	42.3011	4037	181901	45.0584	705	26390.8	37.4337	2392	103751	41.5977	3.86071
HG03905	BEB	SAS	Other	male	2369	103052	43.5002	4212	180380	42.8253	643	26682.8	41.4973	2408	103372	42.6076	1.01904
HG03907	BEB	SAS	Other	female	2453	103881	42.3487	4158	180237	43.3471	694	25334.6	36.5051	2435	103151	40.7336	3.69589
HG03908	BEB	SAS	Other	male	2462	103549	42.0589	4130	182054	44.0808	708	25891	36.5692	2433.33	103831	40.903	3.88692
HG03910	BEB	SAS	Other	female	1759	111175	63.2035	4265	179606	42.1115	533	28376.9	53.24	2185.67	106386	52.8517	10.5514
HG03911	BEB	SAS	Other	male	2389	102946	43.0915	4058	181555	44.7401	683	26638.2	39.0018	2376.67	103713	42.2778	2.95442
HG03913	BEB	SAS	Other	female	2420	105648	43.6564	4152	181991	43.832	671	25830.6	38.4956	2414.33	104490	41.9947	3.03155
HG03914	BEB	SAS	Other	male	2480	101480	40.9193	4044	180440	44.6192	674	25902.2	38.4305	2399.33	102607	41.323	3.11404
HG03916	BEB	SAS	Other	female	2449	104426	42.6401	4005	181894	45.4168	642	25461.1	39.6591	2365.33	103927	42.572	2.87945
HG03917	BEB	SAS	Other	male	2499	102874	41.1663	4065	182286	44.8428	726	26102.9	35.9545	2430	103754	40.6545	4.4662
HG03919	BEB	SAS	Other	female	2369	103140	43.5372	4093	182257	44.529	691	26327.7	38.1009	2384.33	103908	42.0557	3.46067
HG03920	BEB	SAS	Other	male	2329	104352	44.8054	4193	181023	43.1728	709	26291	37.0817	2410.33	103889	41.6866	4.07068
HG03922	BEB	SAS	Other	female	2474	101688	41.1025	4106	180169	43.8795	714	25709.7	36.008	2431.33	102522	40.33	3.9922
HG03925	BEB	SAS	Other	female	2516	101848	40.4803	4157	181417	43.6413	686	26168.5	38.1465	2453	103144	40.756	2.75776
HG03926	BEB	SAS	Other	male	2387	101302	42.4389	4173	180377	43.2247	684	26813.1	39.2005	2414.67	102831	41.6214	2.13303
HG03928	BEB	SAS	Other	female	2522	101927	40.4153	4055	179992	44.3877	717	26174.3	36.5053	2431.33	102698	40.4361	3.94124
HG03931	BEB	SAS	Other	female	2427	103051	42.4603	4017	180447	44.9208	698	25592.7	36.6657	2380.67	103030	41.3489	4.23828
HG03934	BEB	SAS	Other	female	2397	103328	43.1073	4011	181337	45.21	673	26647.3	39.5948	2360.33	103771	42.6374	2.83694
HG03937	BEB	SAS	Other	female	2596	101744	39.1926	4082	182419	44.6885	669	25892.9	38.7038	2449	103352	40.8616	3.32316
HG03940	BEB	SAS	Other	female	2368	104477	44.1203	4098	182246	44.472	702	25601.6	36.4695	2389.33	104108	41.6873	4.52214
HG03941	BEB	SAS	Other	male	2318	104831	45.2248	4064	181703	44.7103	675	26484.7	39.2366	2352.33	104340	43.0572	3.31875
HG03943	STU	SAS	Other	male	2412	104570	43.3541	3952	184367	46.6516	682	25927.3	38.0165	2348.67	104955	42.6741	4.35753
HG03944	STU	SAS	Other	female	2399	102034	42.5319	4083	180629	44.2393	719	25906.2	36.0309	2400.33	102856	40.934	4.33121
HG03945	STU	SAS	Other	female	2333	105134	45.0637	3966	183073	46.1606	696	26209.1	37.6568	2331.67	104805	42.9604	4.62565
HG03947	STU	SAS	Other	female	2399	103322	43.0689	4158	181180	43.5738	659	25762.5	39.0933	2405.33	103422	41.912	2.45409
HG03949	STU	SAS	Other	female	2332	103610	44.4295	4020	182944	45.5084	705	25864.4	36.687	2352.33	104139	42.2083	4.81192
HG03950	STU	SAS	Other	male	2390	101327	42.3963	4061	183404	45.1623	725	25164.3	34.7094	2392	103298	40.756	5.41606
HG03951	STU	SAS	Other	female	2450	102132	41.6864	4233	179539	42.4142	717	25731	35.8871	2466.67	102467	39.9959	3.57688
HG03953	STU	SAS	Other	male	2486	103220	41.5206	3465	189273	54.6242	698	26102.7	37.3964	2216.33	106199	44.5137	8.99547
HG03955	STU	SAS	Other	female	2401	102658	42.7564	3686	186248	50.5285	676	27295.9	40.3786	2254.33	105401	44.5545	5.30848
HG03960	ITU	SAS	Other	male	2345	102922	43.8901	3925	181179	46.1603	685	26183.4	38.224	2318.33	103428	42.7581	4.08745
HG03963	ITU	SAS	Other	male	2386	102723	43.0524	4130	182569	44.2055	654	26142.3	39.973	2390	103811	42.4103	2.18809
HG03965	ITU	SAS	Other	male	2510	103792	41.3512	4120	181828	44.1331	690	25826.3	37.4295	2440	103815	40.9713	3.36791
HG03967	ITU	SAS	Other	male	2509	103310	41.1759	4011	181397	45.2248	698	25768.2	36.9172	2406	103492	41.106	4.15424
HG03968	ITU	SAS	Other	female	2498	102339	40.9685	4088	182033	44.5287	669	26194.9	39.1553	2418.33	103522	41.5508	2.73362
HG03969	ITU	SAS	Other	male	2423	104093	42.9602	4286	179908	41.9758	615	26740.9	43.4811	2441.33	103581	42.8057	0.764451
HG03971	ITU	SAS	Other	male	2450	103191	42.1186	4041	182987	45.2826	658	26432.3	40.1706	2383	104203	42.5239	2.57999
HG03973	ITU	SAS	Other	female	2323	103782	44.6758	4148	181063	43.6507	680	25748.5	37.8654	2383.67	103531	42.064	3.67201
HG03974	ITU	SAS	Other	male	2342	103016	43.9862	4114	180674	43.9168	702	26096.9	37.175	2386	103262	41.6927	3.91257
HG03976	ITU	SAS	Other	male	2358	104332	44.2458	4131	181376	43.9061	655	26982.6	41.1948	2381.33	104230	43.1156	1.67208
HG03977	ITU	SAS	Other	female	2329	104790	44.9936	4079	182885	44.8358	669	25750.9	38.4916	2359	104475	42.7737	3.70922
HG03978	ITU	SAS	Other	male	2421	103178	42.6179	4164	182778	43.8949	711	26232.7	36.8955	2432	104063	41.1361	3.72756
HG03985	STU	SAS	Other	male	2384	103304	43.3324	3785	184230	48.6738	683	26332.5	38.5542	2284	104622	43.5201	5.06241
HG03986	STU	SAS	Other	female	2319	104529	45.075	4171	178809	42.8696	676	26154.6	38.6902	2388.67	103164	42.2116	3.24286
HG03989	STU	SAS	Other	female	2490	101454	40.7447	3941	183062	46.4507	701	26276.5	37.4843	2377.33	103598	41.5599	4.53845
HG03990	STU	SAS	Other	male	2424	103472	42.6864	4083	181575	44.4709	728	25423.9	34.923	2411.67	103490	40.6934	5.07637
HG03991	STU	SAS	Other	male	2298	104323	45.3973	3862	186126	48.1941	726	25933.9	35.7216	2295.33	105461	43.1043	6.54478
HG03995	STU	SAS	Other	female	2422	102155	42.1778	4128	180803	43.7991	699	25904.8	37.0598	2416.33	102954	41.0122	3.51759
HG03998	STU	SAS	Other	male	2474	102343	41.3674	4137	181004	43.7526	630	27242.7	43.2424	2413.67	103530	42.7875	1.25599
HG03999	STU	SAS	Other	male	2499	103054	41.2382	4175	181208	43.4031	682	26595.1	38.9957	2452	103619	41.2123	2.20381
HG04001	ITU	SAS	Other	female	2278	104819	46.0137	3948	183537	46.4885	698	26200.2	37.5361	2308	104852	43.3461	5.0372
HG04002	ITU	SAS	Other	male	2445	103785	42.4479	4195	181432	43.2497	692	25504.4	36.8561	2444	103574	40.8512	3.48304
HG04003	STU	SAS	Other	male	2379	104468	43.9125	4066	183286	45.0777	639	27187.6	42.5471	2361.33	104981	43.8458	1.26662
HG04006	STU	SAS	Other	male	2502	102938	41.1423	4004	183058	45.7187	669	26173.8	39.1237	2391.67	104057	41.9949	3.37916
HG04014	ITU	SAS	Other	female	2503	103424	41.32	4003	180898	45.1905	680	26236.2	38.5826	2395.33	103519	41.6977	3.3201
HG04015	ITU	SAS	Other	male	2290	104318	45.5535	4085	181386	44.4028	673	25689.5	38.1716	2349.33	103798	42.7093	3.97166
HG04017	ITU	SAS	Other	male	2414	103874	43.0296	4057	182326	44.941	626	26620.7	42.5251	2365.67	104274	43.4986	1.2744
HG04018	ITU	SAS	Other	female	2434	102903	42.2773	3791	184874	48.7666	655	27183.4	41.5013	2293.33	104987	44.1817	3.98952
HG04019	ITU	SAS	Other	male	2480	102646	41.3897	3936	183562	46.6366	708	26666.4	37.6644	2374.67	104291	41.8969	4.50755
HG04020	ITU	SAS	Other	male	2390	102958	43.0785	4104	183112	44.618	672	26200	38.9881	2388.67	104090	42.2282	2.90967
HG04022	ITU	SAS	Other	male	2334	104487	44.7674	4140	180861	43.6863	694	26367.7	37.9938	2389.33	103905	42.1492	3.63902
HG04023	ITU	SAS	Other	male	2362	104290	44.1532	3789	185278	48.8988	663	27456.8	41.413	2271.33	105675	44.8217	3.7874
HG04025	ITU	SAS	Other	female	2423	102699	42.3849	3935	185326	47.0969	629	26150.6	41.575	2329	104725	43.6856	2.9819
HG04026	ITU	SAS	Other	female	2444	103333	42.2804	3765	184453	48.9916	652	26572.8	40.7558	2287	104786	44.0093	4.38165
HG04029	STU	SAS	Other	female	2145	106965	49.8672	3532	187490	53.0832	650	26610.4	40.9391	2109	107022	47.9632	6.29196
HG04033	STU	SAS	Other	male	2335	104850	44.9035	4138	183277	44.2912	684	26495.2	38.7356	2385.67	104874	42.6434	3.3981
HG04035	STU	SAS	Other	female	2409	103946	43.1488	3894	183383	47.0939	716	25558	35.6956	2339.67	104296	41.9794	5.78843
HG04038	STU	SAS	Other	female	2414	105168	43.5658	3976	183071	46.0441	594	27342.7	46.0315	2328	105194	45.2138	1.42722
HG04039	STU	SAS	Other	male	2421	103855	42.8975	4048	183107	45.234	673	25973	38.5929	2380.67	104312	42.2415	3.3688
HG04042	STU	SAS	Other	female	2367	103391	43.6801	4112	183288	44.574	697	26174.7	37.5534	2392	104285	41.9358	3.82153
HG04047	STU	SAS	Other	female	2355	103999	44.1609	4057	180281	44.437	693	26933.4	38.8649	2368.33	103738	42.4876	3.14039
HG04054	ITU	SAS	Other	female	2390	104687	43.8022	4128	182082	44.1091	645	26888.1	41.687	2387.67	104552	43.1994	1.31876
HG04056	ITU	SAS	Other	male	2169	105277	48.5371	3865	183958	47.5957	698	26342.9	37.7405	2244	105193	44.6244	5.98021
HG04059	ITU	SAS	Other	female	2389	105297	44.0759	4151	180179	43.4062	680	27489.3	40.4255	2406.67	104322	42.6359	1.9433
HG04060	ITU	SAS	Other	male	2496	101302	40.5857	4126	180476	43.7412	695	27204.6	39.1434	2439	102994	41.1568	2.3515
HG04061	ITU	SAS	Other	male	2368	103315	43.6296	4029	183722	45.5999	651	26555.7	40.7921	2349.33	104531	43.3405	2.4169
HG04062	ITU	SAS	Other	female	2415	104602	43.3133	4035	181031	44.8652	663	26802.2	40.4257	2371	104145	42.8681	2.25299
HG04063	ITU	SAS	Other	female	2253	106327	47.1935	4032	181691	45.0622	683	26071.4	38.1718	2322.67	104696	43.4758	4.71542
HG04070	ITU	SAS	Other	female	2122	108842	51.2921	3156	192632	61.0367	655	26845.1	40.9848	1977.67	109440	51.1045	10.0273
HG04075	STU	SAS	Other	female	2401	104786	43.6426	4003	180557	45.1055	577	27770.5	48.1292	2327	104371	45.6258	2.2881
HG04076	ITU	SAS	Other	female	2415	103614	42.9042	4027	184448	45.8029	692	26527.1	38.3339	2378	104863	42.347	3.76555
HG04080	ITU	SAS	Other	male	2397	101786	42.4638	4055	181705	44.81	708	26151.9	36.9378	2386.67	103214	41.4039	4.04172
HG04090	ITU	SAS	Other	female	2342	104082	44.4416	4033	182136	45.1614	667	26789.1	40.1636	2347.33	104336	43.2555	2.70177
HG04093	ITU	SAS	Other	male	2362	103250	43.7132	3906	183996	47.1059	676	26628.8	39.3918	2314.67	104625	43.4036	3.86636
HG04094	ITU	SAS	Other	male	2432	103064	42.3782	3986	182671	45.8281	686	25803.4	37.6143	2368	103846	41.9402	4.12438
HG04096	ITU	SAS	Other	male	2267	105354	46.4727	3825	183889	48.0757	510	28700.3	56.2752	2200.67	105981	50.2745	5.25817
HG04098	ITU	SAS	Other	male	2381	103302	43.3859	4250	179909	42.3314	665	25633.6	38.5468	2432	102948	41.4214	2.54467
HG04099	STU	SAS	Other	female	2302	105461	45.8129	4139	181714	43.9029	674	26573	39.4258	2371.67	104583	43.0472	3.2784
HG04100	STU	SAS	Other	male	2387	102426	42.9098	4068	181217	44.547	692	26410.1	38.1649	2382.33	103351	41.8739	3.31476
HG04106	STU	SAS	Other	female	2523	101904	40.3901	3892	184411	47.3821	600	27951.9	46.5865	2338.33	104756	44.7862	3.82789
HG04107	STU	SAS	Other	male	2351	104612	44.4967	4047	183524	45.3481	654	25595.3	39.1365	2350.67	104577	42.9938	3.36751
HG04118	ITU	SAS	Other	female	2457	103600	42.1652	4128	181102	43.8717	696	26799.1	38.5044	2427	103834	41.5138	2.74231
HG04131	BEB	SAS	Other	male	2442	104090	42.6251	4178	180076	43.101	715	26752.4	37.416	2445	103639	41.0474	3.15384
HG04134	BEB	SAS	Other	male	2557	102854	40.2243	4017	181835	45.2662	672	25934.8	38.5934	2415.33	103541	41.3613	3.47867
HG04140	BEB	SAS	Other	male	2393	103539	43.2675	4040	182982	45.2925	448	29210.7	65.2025	2293.67	105244	51.2542	12.122
HG04141	BEB	SAS	Other	female	2425	102267	42.1721	4158	181562	43.6658	684	25634.7	37.4777	2422.33	103155	41.1052	3.22906
HG04144	BEB	SAS	Other	female	2279	105368	46.2343	4096	179876	43.915	654	25791.4	39.4364	2343	103678	43.1952	3.45563
HG04146	BEB	SAS	Other	male	2513	101247	40.2895	4184	179035	42.7903	662	26022.4	39.3088	2453	102101	40.7962	1.79521
HG04152	BEB	SAS	Other	male	2525	99865.9	39.5509	4041	181854	45.0022	637	27001.4	42.3883	2401	102907	42.3138	2.72641
HG04153	BEB	SAS	Other	female	2490	104526	41.9784	4277	177450	41.4893	674	26367.6	39.1211	2480.33	102781	40.8629	1.52817
HG04155	BEB	SAS	Other	male	2256	104694	46.4067	4206	180926	43.0162	694	25720.4	37.0611	2385.33	103780	42.1613	4.73108
HG04156	BEB	SAS	Other	female	2468	102513	41.537	3977	182377	45.8579	688	26256.3	38.1633	2377.67	103715	41.8527	3.857
HG04158	BEB	SAS	Other	male	2414	104526	43.2997	3976	184195	46.3266	682	26743.5	39.2134	2357.33	105155	42.9466	3.56972
HG04159	BEB	SAS	Other	female	2401	104328	43.452	4007	180075	44.9401	700	26600.5	38.0007	2369.33	103668	42.1309	3.65345
HG04161	BEB	SAS	Other	male	2261	106002	46.8828	4065	182656	44.9339	714	25816.1	36.1569	2346.67	104825	42.6579	5.71371
HG04162	BEB	SAS	Other	female	2410	102393	42.4865	3972	181326	45.6511	665	26458.1	39.7865	2349	103392	42.6414	2.93537
HG04164	BEB	SAS	Other	male	2432	102166	42.009	4112	181327	44.097	709	25480.2	35.9383	2417.67	102991	40.6814	4.23827
HG04171	BEB	SAS	Other	female	2446	103117	42.1576	4266	180254	42.2537	700	25480.5	36.4007	2470.67	102950	40.2707	3.35183
HG04173	BEB	SAS	Other	male	2423	102817	42.4339	4148	181956	43.8659	716	25932	36.2178	2429	103568	40.8392	4.06579
HG04176	BEB	SAS	Other	male	2283	104898	45.9474	4239	180666	42.62	682	26262.7	38.5083	2401.33	103942	42.3586	3.72643
HG04177	BEB	SAS	Other	female	2308	105262	45.6073	4055	181449	44.7469	701	26032.9	37.1368	2354.67	104248	42.497	4.66196
HG04180	BEB	SAS	Other	female	2469	102667	41.5824	4158	180939	43.5158	662	26804.7	40.4905	2429.67	103470	41.8629	1.53203
HG04182	BEB	SAS	Other	male	2381	103981	43.671	4148	182129	43.9076	714	25959.4	36.3577	2414.33	104023	41.3121	4.29227
HG04183	BEB	SAS	Other	female	2411	103364	42.8718	4058	181589	44.7484	711	26827.3	37.7318	2393.33	103927	41.784	3.63258
HG04185	BEB	SAS	Other	male	2466	102353	41.5056	3974	183600	46.2003	676	25939.7	38.3724	2372	103964	42.0261	3.93982
HG04186	BEB	SAS	Other	female	2518	101915	40.4746	4003	182999	45.7156	670	26196.6	39.0994	2397	103704	41.7632	3.49126
HG04188	BEB	SAS	Other	male	2244	105037	46.8081	3934	182612	46.4188	684	26139.2	38.2152	2287.33	104596	43.814	4.85264
HG04189	BEB	SAS	Other	female	2366	104469	44.1541	3952	182714	46.2332	707	25962.6	36.7222	2341.67	104382	42.3698	5.00025
HG04194	BEB	SAS	Other	male	2527	102690	40.6369	4078	181894	44.6038	696	26186.6	37.6245	2433.67	103590	40.9551	3.50051
HG04195	BEB	SAS	Other	female	2395	101671	42.4513	4195	179458	42.779	690	25948	37.6058	2426.67	102359	40.9454	2.89679
HG04198	ITU	SAS	Other	male	2388	103927	43.5206	4061	180642	44.4821	705	26370.2	37.4045	2384.67	103646	41.8024	3.83891
HG04200	ITU	SAS	Other	female	2453	103302	42.1125	3997	184533	46.1679	648	26818.4	41.3864	2366	104884	43.2223	2.5767
HG04202	ITU	SAS	Other	female	2535	102536	40.4483	4109	181987	44.2898	653	26489.7	40.5662	2432.33	103671	41.7681	2.18465
HG04206	ITU	SAS	Other	male	2427	102586	42.2684	3919	184646	47.1156	719	25838.5	35.9367	2355	104357	41.7736	5.60585
HG04209	ITU	SAS	Other	female	2036	107852	52.9726	3677	186176	50.6325	669	26808.6	40.0726	2127.33	106946	47.8926	6.87262
HG04210	STU	SAS	Other	male	2350	103521	44.0514	4086	182829	44.7451	682	25839.4	37.8877	2372.67	104063	42.2281	3.77484
HG04211	ITU	SAS	Other	male	2464	102695	41.6783	2926	193779	66.2266	696	25606.6	36.7911	2028.67	107360	48.232	15.7742
HG04212	ITU	SAS	Other	female	2401	103449	43.086	4015	180521	44.9615	710	25226.4	35.5301	2375.33	103065	41.1925	4.99267
HG04214	ITU	SAS	Other	female	2322	105350	45.3702	4043	182526	45.1461	664	25409.6	38.2674	2343	104429	42.9279	4.03767
HG04216	ITU	SAS	Other	female	2407	103961	43.1911	3933	183311	46.6085	716	25665.3	35.8454	2352	104312	41.8817	5.49973
HG04219	ITU	SAS	Other	male	2354	103197	43.839	4103	181563	44.2513	688	26418.6	38.3992	2381.67	103726	42.1632	3.2662
HG04222	ITU	SAS	Other	male	2242	105084	46.8708	4174	181869	43.5719	705	25888.2	36.7208	2373.67	104280	42.3878	5.17756
HG04225	ITU	SAS	Other	male	2424	104543	43.1283	4109	179171	43.6045	696	26770.8	38.4638	2409.67	103495	41.7322	2.84051
HG04227	STU	SAS	Other	female	2410	102778	42.6465	4005	183377	45.7871	700	26051.2	37.216	2371.67	104069	41.8832	4.33623
HG04229	STU	SAS	Other	male	2454	103275	42.0844	3978	181528	45.6329	722	25931.4	35.916	2384.67	103578	41.2111	4.91696
HG04235	ITU	SAS	Other	male	2372	103071	43.4533	4196	181363	43.2228	726	25344.2	34.9094	2431.33	103259	40.5285	4.86765
HG04238	ITU	SAS	Other	male	2370	103515	43.6771	4046	183257	45.2933	680	26805.3	39.4196	2365.33	104526	42.7967	3.03421
HG04239	ITU	SAS	Other	male	2362	103534	43.8333	4153	179693	43.2681	741	25908	34.9636	2418.67	103045	40.6883	4.96581
NA06984	CEU	EUR	Other	male	2350	103554	44.0656	3935	183692	46.6816	675	26579.4	39.3769	2320	104608	43.3747	3.70104
NA06985	CEU	EUR	Other	female	2454	103748	42.2771	3885	184199	47.4129	652	26034.4	39.9301	2330.33	104660	43.2067	3.82703
NA06986	CEU	EUR	Other	male	2424	102153	42.1423	3882	184910	47.6327	664	26570.3	40.0155	2323.33	104544	43.2635	3.93043
NA06989	CEU	EUR	Other	female	2338	104177	44.5584	3967	182459	45.9942	596	27140.9	45.5384	2300.33	104592	45.3637	0.733675
NA06994	CEU	EUR	Other	male	2303	105384	45.7594	3900	183378	47.02	635	27957.7	44.0279	2279.33	105573	45.6024	1.50221
NA07000	CEU	EUR	Other	female	2402	104099	43.3386	4024	181579	45.124	642	26458.4	41.2124	2356	104045	43.225	1.95827
NA07037	CEU	EUR	Other	female	2446	104203	42.6014	3904	182567	46.764	674	26367.4	39.1208	2341.33	104379	42.8287	3.82667
NA07048	CEU	EUR	Other	male	2396	103298	43.1129	3941	184053	46.7022	679	26181.3	38.5586	2338.67	104511	42.7912	4.08132
NA07051	CEU	EUR	Other	male	2400	104617	43.5903	3778	185750	49.1662	683	27151.3	39.753	2287	105839	44.1698	4.73328
NA07056	CEU	EUR	Other	female	2314	102694	44.3793	4006	181953	45.4202	635	26327.5	41.4606	2318.33	103658	43.7534	2.05267
NA07347	CEU	EUR	Other	male	2295	104122	45.3689	4000	182263	45.5658	646	27184.7	42.0815	2313.67	104523	44.3387	1.9573
NA07357	CEU	EUR	Other	male	2369	103715	43.7803	3785	186037	49.1512	680	26351.4	38.7521	2278	105368	43.8945	5.20049
NA10847	CEU	EUR	Other	female	2568	102317	39.8432	3822	183916	48.1203	667	27237.5	40.8359	2352.33	104490	42.9331	4.51956
NA10851	CEU	EUR	Other	male	2332	101598	43.5668	3963	183120	46.2075	678	26566.5	39.1836	2324.33	103762	42.986	3.54779
NA11829	CEU	EUR	Other	male	2331	102672	44.0463	3868	182844	47.271	680	27097.4	39.8491	2293	104204	43.7221	3.72155
NA11830	CEU	EUR	Other	female	2346	104880	44.7058	3975	184067	46.3062	655	26751.1	40.8414	2325.33	105233	43.9511	2.80948
NA11831	CEU	EUR	Other	male	2410	102671	42.6019	3906	184864	47.3282	650	26386	40.5938	2322	104640	43.508	3.45742
NA11832	CEU	EUR	Other	female	2448	103485	42.2732	4034	183372	45.4567	639	27628.7	43.2375	2373.67	104829	43.6558	1.63245
NA11840	CEU	EUR	Other	female	2294	104034	45.3504	3913	184006	47.0242	654	26425.9	40.4066	2287	104822	44.2604	3.44082
NA11843	CEU	EUR	Other	male	2318	103503	44.6519	3953	180744	45.7232	669	26107	39.024	2313.33	103451	43.133	3.59862
NA11881	CEU	EUR	Other	male	2297	105397	45.8845	3904	184354	47.2218	636	26500.4	41.6673	2279	105417	44.9245	2.89901
NA11892	CEU	EUR	Other	female	2330	104225	44.732	3998	182296	45.5968	646	25699.6	39.7826	2324.67	104074	43.3705	3.13713
NA11893	CEU	EUR	Other	male	2343	104087	44.4246	3884	183368	47.2111	646	26892.4	41.6291	2291	104782	44.4216	2.791
NA11894	CEU	EUR	Other	female	2345	103707	44.2249	4030	181141	44.9481	663	25903.1	39.0695	2346	103584	42.7475	3.2057
NA11918	CEU	EUR	Other	female	2351	103127	43.8653	4039	183564	45.4479	625	27073.5	43.3176	2338.33	104588	44.2103	1.10625
NA11919	CEU	EUR	Other	male	2394	104321	43.5761	4060	183952	45.3084	696	26016.4	37.3799	2383.33	104763	42.0881	4.16843
NA11920	CEU	EUR	Other	female	2257	104917	46.485	4017	181791	45.2555	667	26763.8	40.1257	2313.67	104491	43.9554	3.37311
NA11930	CEU	EUR	Other	male	2470	102137	41.351	3996	182814	45.7494	700	25940	37.0572	2388.67	103630	41.3859	4.3462
NA11931	CEU	EUR	Other	female	2471	102868	41.6301	4107	183538	44.689	706	26334.6	37.3012	2428	104247	41.2068	3.71205
NA11932	CEU	EUR	Other	male	2497	99891.1	40.0045	3995	183155	45.846	656	27021.1	41.1907	2382.67	103356	42.3471	3.08766
NA11933	CEU	EUR	Other	female	2430	103058	42.4108	3936	183021	46.4992	697	26162.9	37.5365	2354.33	104081	42.1488	4.48709
NA11992	CEU	EUR	Other	male	2384	103002	43.2055	3909	182012	46.5624	645	26721.7	41.4289	2312.67	103912	43.7323	2.60697
NA11994	CEU	EUR	Other	male	2536	101580	40.0553	3935	184446	46.8732	681	26258.6	38.559	2384	104095	41.8292	4.43187
NA11995	CEU	EUR	Other	female	2342	104257	44.5162	3816	184949	48.4666	661	27769.7	42.0116	2273	105659	44.9981	3.25437
NA12003	CEU	EUR	Other	male	2342	104151	44.4708	3944	184047	46.6651	701	25653.9	36.5961	2329	104617	42.5773	5.29482
NA12004	CEU	EUR	Other	female	2382	102858	43.1812	3968	181464	45.7318	667	25859.1	38.7693	2339	103394	42.5608	3.52247
NA12005	CEU	EUR	Other	male	2164	105236	48.6304	3990	183177	45.909	661	27139.1	41.0576	2271.67	105184	45.199	3.836
NA12006	CEU	EUR	Other	female	2338	103446	44.2457	3890	184094	47.3249	697	25441.7	36.5017	2308.33	104327	42.6908	5.57663
NA12043	CEU	EUR	Other	male	2344	104222	44.4633	3779	184379	48.7905	637	25854.8	40.5884	2253.33	104819	44.6141	4.10313
NA12044	CEU	EUR	Other	female	2366	102748	43.4268	4032	184108	45.6617	680	25993.4	38.2256	2359.33	104283	42.438	3.81538
NA12045	CEU	EUR	Other	male	2385	102430	42.9475	4005	181954	45.4316	667	26088.1	39.1126	2352.33	103491	42.4972	3.18347
NA12046	CEU	EUR	Other	female	2320	102828	44.3222	3929	184661	46.9994	683	26418.6	38.6803	2310.67	104636	43.334	4.24668
NA12058	CEU	EUR	Other	female	2328	103328	44.3849	3871	182087	47.0387	670	26230.6	39.1502	2289.67	103882	43.5246	4.014
NA12144	CEU	EUR	Other	male	2335	104925	44.9358	3912	181995	46.5222	640	26229.6	40.9837	2295.67	104383	44.1472	2.85221
NA12154	CEU	EUR	Other	male	2388	103065	43.1595	4048	182101	44.9853	659	26942.8	40.8844	2365	104036	43.0097	2.05455
NA12155	CEU	EUR	Other	male	2402	103871	43.2437	3859	184815	47.8918	647	26345.9	40.7201	2302.67	105011	43.9519	3.63792
NA12156	CEU	EUR	Other	female	2326	102489	44.0624	3846	184348	47.9323	705	26426.5	37.4844	2292.33	104421	43.1597	5.28212
NA12234	CEU	EUR	Other	female	2372	103099	43.4649	3952	183995	46.5574	698	26576.5	38.0752	2340.67	104557	42.6992	4.29263
NA12249	CEU	EUR	Other	female	2330	105960	45.4763	3872	183899	47.4946	665	27023.4	40.6367	2289	105627	44.5359	3.52435
NA12272	CEU	EUR	Other	male	2370	103757	43.7794	3939	183594	46.6093	623	27268.9	43.7703	2310.67	104873	44.7197	1.63648
NA12273	CEU	EUR	Other	female	2358	103983	44.0981	4094	181357	44.2981	692	25773.7	37.2452	2381.33	103705	41.8805	4.0155
NA12275	CEU	EUR	Other	female	2373	102657	43.2604	3915	182283	46.5602	646	26016.2	40.2727	2311.33	103652	43.3644	3.14504
NA12282	CEU	EUR	Other	male	2217	106229	47.9155	4031	181694	45.0743	706	25866.8	36.6385	2318	104597	43.2094	5.86523
NA12283	CEU	EUR	Other	female	2271	105394	46.4088	4068	181875	44.7087	657	26500.4	40.3354	2332	104590	43.8176	3.13322
NA12286	CEU	EUR	Other	male	2417	102872	42.5619	3974	184000	46.3009	703	25515.6	36.2954	2364.67	104129	41.7194	5.05568
NA12287	CEU	EUR	Other	female	2291	105164	45.9031	3834	183469	47.8531	646	26674.3	41.2915	2257	105102	45.0159	3.36957
NA12340	CEU	EUR	Other	male	2366	103883	43.9067	4010	182414	45.4897	658	26831.3	40.7771	2344.67	104376	43.3912	2.39822
NA12341	CEU	EUR	Other	female	2377	101725	42.7955	3911	183989	47.044	633	27245.8	43.0424	2307	104320	44.294	2.3848
NA12342	CEU	EUR	Other	male	2287	104831	45.8379	3905	182401	46.7096	599	26791.7	44.7273	2263.67	104675	45.7583	0.993546
NA12347	CEU	EUR	Other	male	2484	102335	41.1977	4029	182478	45.2911	644	26500.6	41.1501	2385.67	103771	42.5463	2.37719
NA12348	CEU	EUR	Other	female	2464	101171	41.0598	3896	182467	46.8345	684	26442.4	38.6585	2348	103360	42.1843	4.20239
NA12383	CEU	EUR	Other	female	2463	102922	41.7871	4024	185582	46.1187	665	26151.8	39.3261	2384	104885	42.4106	3.43896
NA12399	CEU	EUR	Other	male	2325	103068	44.3303	4022	182666	45.4166	641	26732.2	41.7039	2329.33	104155	43.8169	1.90885
NA12400	CEU	EUR	Other	female	2161	105901	49.0057	3937	181883	46.1983	667	27629	41.4227	2255	105138	45.5422	3.83383
NA12413	CEU	EUR	Other	male	2425	103678	42.7537	4023	183000	45.4884	648	26672.3	41.1609	2365.33	104450	43.1343	2.18872
NA12414	CEU	EUR	Other	female	2416	102346	42.3619	3891	184852	47.5077	697	26784.6	38.4284	2334.67	104661	42.766	4.55312
NA12489	CEU	EUR	Other	female	2336	105400	45.1197	3993	180185	45.1252	656	26801.4	40.8558	2328.33	104129	43.7002	2.46335
NA12546	CEU	EUR	Other	male	2362	105232	44.5523	3902	184233	47.215	650	26713.2	41.0972	2304.67	105393	44.2882	3.06744
NA12716	CEU	EUR	Other	male	2240	106028	47.3339	3952	182824	46.261	646	27126.5	41.9915	2279.33	105326	45.1955	2.8261
NA12717	CEU	EUR	Other	female	2401	102787	42.8101	4036	182646	45.2543	674	26141.2	38.7852	2370.33	103858	42.2832	3.26658
NA12718	CEU	EUR	Other	female	2504	102550	40.9544	4028	183686	45.6024	646	26028.2	40.2913	2392.67	104088	42.2827	2.894
NA12748	CEU	EUR	Other	male	2329	103206	44.3135	4011	182708	45.5517	702	26631.8	37.937	2347.33	104182	42.6007	4.08609
NA12749	CEU	EUR	Other	female	2405	104098	43.2841	3973	184224	46.3689	685	26672.9	38.9386	2354.33	104998	42.8639	3.73293
NA12750	CEU	EUR	Other	male	2421	104711	43.2509	4091	181571	44.383	627	26093.7	41.6168	2379.67	104125	43.0836	1.39067
NA12751	CEU	EUR	Other	female	2328	103730	44.5574	4017	182975	45.5501	628	26842.3	42.7425	2324.33	104516	44.2833	1.42372
NA12760	CEU	EUR	Other	male	2390	103249	43.2002	3835	185560	48.386	626	27150.2	43.371	2283.67	105320	44.9857	2.94596
NA12761	CEU	EUR	Other	female	2385	103248	43.2904	3952	184315	46.6383	645	26651.8	41.3206	2327.33	104738	43.7498	2.68845
NA12762	CEU	EUR	Other	male	2252	105187	46.7084	3957	183256	46.3117	697	26156.8	37.5277	2302	104867	43.5159	5.18975
NA12763	CEU	EUR	Other	female	2233	104041	46.5927	3950	183737	46.5156	635	26627.4	41.933	2272.67	104802	45.0138	2.6683
NA12775	CEU	EUR	Other	male	2385	102291	42.8891	3951	183876	46.5391	624	26644.2	42.6991	2320	104270	44.0424	2.16426
NA12776	CEU	EUR	Other	female	2445	103218	42.2159	4004	183522	45.8347	673	25804.9	38.3431	2374	104182	42.1312	3.74652
NA12777	CEU	EUR	Other	male	2332	105322	45.164	3802	185132	48.6933	662	26638.6	40.2396	2265.33	105698	44.699	4.24599
NA12778	CEU	EUR	Other	female	2270	104015	45.8217	3878	182690	47.1093	679	26805.3	39.4777	2275.67	104503	44.1362	4.08545
NA12812	CEU	EUR	Other	male	2337	104442	44.6906	4038	181789	45.0197	681	26903.8	39.5062	2352	104378	43.0722	3.0926
NA12813	CEU	EUR	Other	female	2328	100836	43.3143	4002	182285	45.5485	657	27165.7	41.348	2329	103429	43.4036	2.10167
NA12814	CEU	EUR	Other	male	2380	103081	43.3114	3922	184319	46.9962	702	25959.4	36.9792	2334.67	104453	42.4289	5.06647
NA12815	CEU	EUR	Other	female	2381	102786	43.1691	3993	182596	45.7291	707	26356.9	37.2799	2360.33	103913	42.0594	4.33254
NA12827	CEU	EUR	Other	male	2222	105163	47.3281	3764	187027	49.6883	632	26117.4	41.325	2206	106102	46.1138	4.31185
NA12828	CEU	EUR	Other	female	2450	102896	41.9984	3925	182664	46.5385	645	27141.1	42.0793	2340	104234	43.5387	2.59819
NA12829	CEU	EUR	Other	male	2313	102459	44.2969	3903	185553	47.5411	643	26204.7	40.7538	2286.33	104739	44.1973	3.39475
NA12830	CEU	EUR	Other	female	2423	103006	42.5116	3924	183832	46.8482	690	26211.2	37.9872	2345.67	104350	42.449	4.43083
NA12842	CEU	EUR	Other	male	2404	103750	43.1574	4025	181930	45.1999	658	25942.4	39.4262	2362.33	103874	42.5945	2.92772
NA12843	CEU	EUR	Other	female	2366	103037	43.5491	3958	182940	46.2202	677	26364.4	38.943	2333.67	104114	42.9041	3.68123
NA12872	CEU	EUR	Other	male	2380	103278	43.3943	3880	183066	47.182	688	26470.2	38.4741	2316	104271	43.0168	4.36621
NA12873	CEU	EUR	Other	female	2368	102473	43.274	3844	186189	48.4363	661	26704.3	40.3999	2291	105122	44.0367	4.07213
NA12874	CEU	EUR	Other	male	2313	104210	45.0542	2373	203447	85.7341	667	26993	40.4693	1784.33	111550	57.0859	24.9158
NA12878	CEU	EUR	Other	female	2320	103878	44.775	3972	184012	46.3272	679	26447.9	38.9513	2323.67	104779	43.3512	3.88863
NA12889	CEU	EUR	Other	male	2361	105378	44.6329	3960	182370	46.0531	673	26772.8	39.7812	2331.33	104840	43.4891	3.28868
NA12890	CEU	EUR	Other	female	2346	104097	44.3722	3905	182830	46.8195	653	26650.3	40.812	2301.33	104526	44.0012	3.02088
NA18525	CHB	EAS	Other	female	2241	105066	46.8837	3678	186606	50.7357	655	26427.8	40.3477	2191.33	106033	45.989	5.25147
NA18526	CHB	EAS	Other	female	2161	107389	49.6943	3690	186673	50.5888	647	26958.8	41.6674	2166	107007	47.3168	4.91295
NA18528	CHB	EAS	Other	female	2092	105985	50.6622	3847	183656	47.7402	629	27369.5	43.5127	2189.33	105670	47.305	3.59456
NA18530	CHB	EAS	Other	male	2297	105390	45.8818	3754	187327	49.9005	645	27201.9	42.1735	2232	106640	45.9853	3.86454
NA18531	CHB	EAS	Other	female	2296	104194	45.3807	3838	183700	47.8635	682	26789.3	39.2804	2272	104894	44.1749	4.41678
NA18532	CHB	EAS	Other	female	2148	105369	49.0544	3851	184421	47.8892	647	26824.6	41.46	2215.33	105538	46.1345	4.08997
NA18533	CHB	EAS	Other	female	2189	106159	48.4967	3770	185345	49.1632	638	27301.7	42.7927	2199	106269	46.8175	3.5015
NA18534	CHB	EAS	Other	male	2316	103799	44.8183	3663	186910	51.0265	696	26490.2	38.0606	2225	105733	44.6351	6.48489
NA18535	CHB	EAS	Other	female	2275	106161	46.6643	3720	186888	50.2387	617	27212.9	44.1052	2204	106754	47.0027	3.08072
NA18536	CHB	EAS	Other	male	2182	108038	49.5135	3644	187039	51.3279	582	27575.6	47.3807	2136	107551	49.4074	1.97574
NA18537	CHB	EAS	Other	female	2075	108639	52.3561	3704	186168	50.2613	617	27643.1	44.8025	2132	107483	49.14	3.89965
NA18538	CHB	EAS	Other	female	2237	104795	46.8461	3767	185760	49.3125	681	26565.5	39.0095	2228.33	105707	45.056	5.3797
NA18539	CHB	EAS	Other	female	2260	106218	46.9991	3609	187144	51.8547	663	26873.7	40.5334	2177.33	106745	46.4624	5.6797
NA18541	CHB	EAS	Other	female	2266	105679	46.6367	3886	183232	47.1517	661	26641.6	40.305	2271	105184	44.6978	3.81298
NA18542	CHB	EAS	Other	female	2271	104407	45.9742	3836	184174	48.0119	647	27278.4	42.1613	2251.33	105286	45.3825	2.96985
NA18543	CHB	EAS	Other	male	2206	105184	47.6809	3767	184528	48.9855	648	26478	40.8611	2207	105397	45.8425	4.36306
NA18544	CHB	EAS	Other	male	2229	105204	47.198	3842	185910	48.3888	615	27105.5	44.0741	2228.67	106073	46.5536	2.22835
NA18545	CHB	EAS	Other	female	2201	106167	48.2358	3644	187940	51.5751	650	27149	41.7676	2165	107085	47.1928	4.98624
NA18546	CHB	EAS	Other	male	2238	105057	46.9422	3861	185978	48.1684	640	27365.3	42.7583	2246.33	106133	45.9563	2.8366
NA18547	CHB	EAS	Other	female	2236	105614	47.2333	3674	184792	50.2972	676	26545.1	39.2678	2195.33	105650	45.5994	5.69333
NA18548	CHB	EAS	Other	male	2204	104039	47.2046	3674	186187	50.677	611	27166.5	44.4623	2163	105798	47.448	3.11449
NA18549	CHB	EAS	Other	male	2318	103804	44.7818	3765	185083	49.1588	666	27248.2	40.9133	2249.67	105378	44.9513	4.12536
NA18550	CHB	EAS	Other	female	2265	106170	46.8742	3715	184799	49.744	587	27731.6	47.2429	2189	106234	47.9537	1.56137
NA18552	CHB	EAS	Other	female	2220	104924	47.2629	3802	183538	48.2742	644	27558.3	42.7923	2222	105340	46.1098	2.9172
NA18553	CHB	EAS	Other	female	2297	105099	45.755	3674	186977	50.892	654	26423.4	40.4027	2208.33	106166	45.6832	5.24502
NA18555	CHB	EAS	Other	female	2184	107652	49.2911	3706	187087	50.4822	611	27748.6	45.415	2167	107496	48.3961	2.64951
NA18557	CHB	EAS	Other	male	2182	107786	49.3979	3605	187670	52.0583	658	27158.1	41.2738	2148.33	107538	47.5767	5.61819
NA18558	CHB	EAS	Other	male	2239	105711	47.2136	3764	185635	49.3186	640	27195.2	42.4926	2214.33	106180	46.3416	3.49555
NA18559	CHB	EAS	Other	male	2317	105750	45.6407	3674	186340	50.7185	658	26801	40.731	2216.33	106297	45.6967	4.99399
NA18560	CHB	EAS	Other	female	2308	104411	45.2387	3728	187080	50.1825	679	27047.9	39.8349	2238.33	106180	45.0854	5.1755
NA18561	CHB	EAS	Other	male	2194	106217	48.4125	3685	186884	50.7147	676	26558.2	39.2873	2185	106553	46.1382	6.04366
NA18562	CHB	EAS	Other	male	2299	105602	45.934	3844	184354	47.9588	681	27129.7	39.838	2274.67	105695	44.5769	4.22706
NA18563	CHB	EAS	Other	male	2384	103701	43.4987	3851	184228	47.8389	664	26727.2	40.2518	2299.67	104885	43.8631	3.80666
NA18564	CHB	EAS	Other	female	2253	106577	47.3044	3597	187336	52.0813	654	26817	41.0046	2168	106910	46.7968	5.55577
NA18565	CHB	EAS	Other	female	2209	107680	48.7462	3724	185370	49.7771	656	27443.2	41.8341	2196.33	106831	46.7858	4.31917
NA18566	CHB	EAS	Other	female	2326	105263	45.255	3834	184393	48.0942	572	27377.2	47.8623	2244	105678	47.0705	1.57654
NA18567	CHB	EAS	Other	female	2139	107803	50.3987	3743	184893	49.3971	680	27230.3	40.0445	2187.33	106642	46.6134	5.71086
NA18570	CHB	EAS	Other	female	2341	104483	44.6317	3783	187254	49.4989	655	27071.5	41.3306	2259.67	106270	45.1537	4.1091
NA18571	CHB	EAS	Other	female	2213	106398	48.0786	3624	186596	51.489	649	27500.4	42.3735	2162	106831	47.3137	4.60564
NA18572	CHB	EAS	Other	male	2171	105434	48.5645	3602	185201	51.4162	624	27362.1	43.8495	2132.33	105999	47.9434	3.8214
NA18573	CHB	EAS	Other	female	2198	105338	47.9246	3735	184938	49.5149	613	27108.7	44.223	2182	105795	47.2208	2.71524
NA18574	CHB	EAS	Other	female	2210	105222	47.6117	3630	189025	52.0731	648	26697.5	41.1998	2162.67	106982	46.9615	5.46573
NA18577	CHB	EAS	Other	female	2160	106762	49.4269	3842	183325	47.716	573	27256.3	47.5676	2191.67	105781	48.2368	1.0333
NA18579	CHB	EAS	Other	female	2196	106250	48.3834	3774	186845	49.5086	652	26934.2	41.31	2207.33	106676	46.4007	4.4444
NA18582	CHB	EAS	Other	female	2217	105251	47.4744	3782	185638	49.0845	638	26702.7	41.8537	2212.33	105864	46.1375	3.79625
NA18591	CHB	EAS	Other	female	2192	107923	49.2352	3746	186303	49.7339	614	27851.5	45.3607	2184	107359	48.1099	2.39393
NA18592	CHB	EAS	Other	female	2182	106958	49.0185	3836	185048	48.2399	612	27354.8	44.6973	2210	106454	47.3186	2.30322
NA18593	CHB	EAS	Other	female	2267	105973	46.7459	3724	187406	50.324	650	27194.7	41.838	2213.67	106858	46.3026	4.26033
NA18595	CHB	EAS	Other	female	2192	105614	48.1815	3722	186541	50.1186	661	26929.9	40.7411	2191.67	106362	46.3471	4.95058
NA18596	CHB	EAS	Other	female	2202	104386	47.4052	3575	188396	52.6981	685	27534.9	40.1969	2154	106772	46.7667	6.27501
NA18597	CHB	EAS	Other	female	2175	106088	48.776	3841	184869	48.1304	649	27284.7	42.0411	2221.67	106081	46.3158	3.71607
NA18599	CHB	EAS	Other	female	2422	102974	42.5161	3761	186049	49.4679	637	27307.9	42.8695	2273.33	105444	44.9512	3.91559
NA18602	CHB	EAS	Other	female	2042	107305	52.5487	3664	186643	50.9396	687	26810.9	39.026	2131	106920	47.5048	7.38677
NA18603	CHB	EAS	Other	male	2220	104655	47.1417	3748	184802	49.3068	636	26937.7	42.3548	2201.33	105465	46.2678	3.55744
NA18605	CHB	EAS	Other	male	2208	104939	47.5267	3850	185781	48.2548	650	26934.5	41.4377	2236	105885	45.7397	3.74341
NA18606	CHB	EAS	Other	male	1842	110037	59.7378	3588	187940	52.3802	658	26425.6	40.1604	2029.33	108134	50.7595	9.88882
NA18608	CHB	EAS	Other	male	2224	104723	47.0877	3695	187689	50.7953	713	26528.5	37.2069	2210.67	106314	45.03	7.02402
NA18609	CHB	EAS	Other	male	2164	105899	48.9365	3765	186918	49.6462	616	27689.6	44.9506	2181.67	106836	47.8444	2.53113
NA18610	CHB	EAS	Other	female	2284	105601	46.2351	3821	186032	48.6867	659	26995.3	40.9641	2254.67	106209	45.2953	3.94614
NA18611	CHB	EAS	Other	male	2198	106469	48.4389	3725	185606	49.8272	646	27491	42.5557	2189.67	106522	46.9406	3.86036
NA18612	CHB	EAS	Other	male	2077	108048	52.0214	3844	184758	48.064	618	27158	43.945	2179.67	106655	48.0101	4.03847
NA18613	CHB	EAS	Other	male	2285	105585	46.2077	3707	186887	50.4146	617	27872.6	45.1744	2203	106782	47.2656	2.77565
NA18614	CHB	EAS	Other	female	2213	106233	48.0039	3625	189152	52.18	650	27214.5	41.8685	2162.67	107533	47.3508	5.18668
NA18615	CHB	EAS	Other	female	2110	108511	51.4269	3785	185779	49.0829	654	27557.9	42.1375	2183	107283	47.5491	4.83091
NA18616	CHB	EAS	Other	female	2243	106718	47.5781	3802	185756	48.8573	627	27501.5	43.862	2224	106658	46.7658	2.59483
NA18617	CHB	EAS	Other	female	2255	106550	47.2506	3656	185951	50.8618	642	26601.8	41.4359	2184.33	106368	46.5161	4.75568
NA18618	CHB	EAS	Other	female	2330	104298	44.7632	3779	184303	48.7704	690	27269.6	39.5211	2266.33	105290	44.3516	4.63837
NA18619	CHB	EAS	Other	female	2174	106514	48.9944	3672	185563	50.5346	617	27856.4	45.1482	2154.33	106644	48.2257	2.77425
NA18620	CHB	EAS	Other	male	2259	106396	47.0988	3711	187399	50.4983	651	26411.7	40.571	2207	106736	46.056	5.04513
NA18621	CHB	EAS	Other	male	2180	107122	49.1386	3704	186116	50.2473	660	26419.5	40.0296	2181.33	106552	46.4718	5.60661
NA18622	CHB	EAS	Other	male	2104	107129	50.9167	3798	186151	49.0128	640	26783.2	41.8487	2180.67	106688	47.2594	4.78152
NA18623	CHB	EAS	Other	male	2178	106106	48.7171	3803	184757	48.582	646	27396.8	42.4099	2209	106087	46.5697	3.6031
NA18624	CHB	EAS	Other	male	2138	107652	50.3517	3695	188076	50.9	618	27152.9	43.9368	2150.33	107627	48.3962	3.87164
NA18625	CHB	EAS	Other	female	2226	105919	47.5825	3725	186173	49.9793	667	27579.9	41.3491	2206	106557	46.3036	4.45496
NA18626	CHB	EAS	Other	female	2179	105373	48.3586	3760	183753	48.8706	632	26847.1	42.4796	2190.33	105324	46.5696	3.55128
NA18627	CHB	EAS	Other	female	2454	104136	42.4351	3583	186599	52.0789	673	26426	39.2659	2236.67	105720	44.5933	6.67358
NA18628	CHB	EAS	Other	female	2249	105982	47.124	3810	185922	48.7985	651	27348.2	42.0095	2236.67	106417	45.9773	3.53677
NA18629	CHB	EAS	Other	male	2319	104839	45.2089	3574	188021	52.6079	647	26750.9	41.3461	2180	106537	46.3876	5.72268
NA18630	CHB	EAS	Other	female	2287	105627	46.1859	3724	186553	50.0949	616	27368	44.4285	2209	106516	46.9031	2.90048
NA18631	CHB	EAS	Other	female	2327	104615	44.9568	3762	187716	49.8979	632	26609.6	42.1038	2240.33	106314	45.6528	3.94339
NA18632	CHB	EAS	Other	male	2286	105942	46.344	3772	187371	49.6741	702	27022.4	38.4934	2253.33	106778	44.8372	5.74064
NA18633	CHB	EAS	Other	male	2315	106066	45.8166	3637	186981	51.4107	673	26521.4	39.4078	2208.33	106523	45.545	6.00606
NA18634	CHB	EAS	Other	female	2206	104585	47.4094	3748	185793	49.5711	658	27085.8	41.1638	2204	105821	46.0481	4.36584
NA18635	CHB	EAS	Other	male	2297	104234	45.3785	3828	186656	48.7606	656	26565.8	40.4966	2260.33	105819	44.8786	4.15462
NA18636	CHB	EAS	Other	male	2264	104565	46.186	3951	183794	46.5184	676	27107.1	40.0993	2297	105155	44.2679	3.61394
NA18637	CHB	EAS	Other	male	2225	104654	47.0357	3812	183998	48.268	639	26559.8	41.5646	2225.33	105071	45.6228	3.56808
NA18638	CHB	EAS	Other	male	2294	105319	45.9105	3663	186333	50.8689	661	27147.2	41.0698	2206	106266	45.9497	4.89967
NA18639	CHB	EAS	Other	male	2152	106961	49.7033	3728	186041	49.9036	668	26757.1	40.0556	2182.67	106586	46.5542	5.62881
NA18640	CHB	EAS	Other	female	2235	104818	46.8984	3934	183546	46.6563	679	26428.5	38.9227	2282.67	104931	44.1591	4.5365
NA18641	CHB	EAS	Other	female	2259	105305	46.6158	3757	184985	49.2375	648	26969.5	41.6196	2221.33	105753	45.8243	3.87014
NA18642	CHB	EAS	Other	female	2276	104686	45.9954	3783	185400	49.0087	635	26685.6	42.0246	2231.33	105591	45.6762	3.50297
NA18643	CHB	EAS	Other	male	2292	104314	45.5121	3757	187141	49.8113	643	27684.9	43.0559	2230.67	106380	46.1264	3.41934
NA18644	CHB	EAS	Other	female	2298	104246	45.3639	3820	186316	48.774	642	27292.9	42.5123	2253.33	105952	45.5501	3.135
NA18645	CHB	EAS	Other	male	2075	107265	51.694	3877	186383	48.0741	677	26661.7	39.3822	2209.67	106770	46.3834	6.32763
NA18646	CHB	EAS	Other	female	2242	105065	46.8624	3748	187546	50.039	671	26914.7	40.1114	2220.33	106509	45.6709	5.06991
NA18647	CHB	EAS	Other	male	2089	107709	51.5599	3578	185454	51.8319	681	26634.6	39.111	2116	106599	47.5009	7.26717
NA18648	CHB	EAS	Other	male	2058	106420	51.7104	3700	186121	50.3029	665	26894.3	40.4425	2141	106478	47.4853	6.13968
NA18740	CHB	EAS	Other	male	2269	104490	46.051	3735	187211	50.1234	645	26933.9	41.758	2216.33	106212	45.9775	4.18318
NA18745	CHB	EAS	Other	male	2169	105962	48.8528	3681	186812	50.7504	658	26255	39.9013	2169.33	106343	46.5015	5.79415
NA18747	CHB	EAS	Other	male	2172	106434	49.0029	3689	187379	50.794	592	27161.4	45.8807	2151	106991	48.5592	2.48652
NA18748	CHB	EAS	Other	male	1955	108238	55.3645	3881	183633	47.3158	670	26252.1	39.1822	2168.67	106041	47.2875	8.09119
NA18749	CHB	EAS	Other	male	2269	104940	46.2496	3677	186914	50.8333	720	27031.4	37.5436	2222	106295	44.8755	6.75057
NA18757	CHB	EAS	Other	male	2126	107172	50.4101	3632	187336	51.5794	641	27232.4	42.4842	2133	107247	48.1579	4.94823
NA18939	JPT	EAS	Other	female	2246	105130	46.8078	3839	185514	48.3235	635	27585.7	43.4421	2240	106077	46.1911	2.49844
NA18940	JPT	EAS	Other	male	2199	105818	48.121	3650	186893	51.2035	607	27589.2	45.4518	2152	106767	48.2588	2.87832
NA18941	JPT	EAS	Other	female	2321	105662	45.5245	3599	186964	51.9489	635	26848	42.2803	2185	106491	46.5846	4.9207
NA18942	JPT	EAS	Other	female	2369	104684	44.189	3662	186838	51.0208	668	26782.1	40.0929	2233	106101	45.1009	5.52073
NA18943	JPT	EAS	Other	male	2263	105996	46.8387	3633	187852	51.707	647	26702.9	41.2719	2181	106850	46.6059	5.22144
NA18944	JPT	EAS	Other	male	2192	105187	47.9866	3785	185636	49.0453	622	27755.2	44.6224	2199.67	106193	47.2181	2.30943
NA18945	JPT	EAS	Other	male	2177	106272	48.8158	3645	188097	51.604	641	26941.1	42.0298	2154.33	107103	47.4832	4.92425
NA18946	JPT	EAS	Other	female	2255	104501	46.3417	3740	187228	50.0611	597	26970.5	45.1767	2197.33	106233	47.1932	2.5511
NA18947	JPT	EAS	Other	female	2187	104706	47.8767	3788	186089	49.1258	681	27006.7	39.6574	2218.67	105934	45.5533	5.14405
NA18948	JPT	EAS	Other	male	2269	104150	45.9012	3699	186717	50.4776	631	27250.9	43.1868	2199.67	106039	46.5219	3.68481
NA18949	JPT	EAS	Other	female	2273	106005	46.6366	3701	187074	50.547	628	27011.6	43.0121	2200.67	106697	46.7319	3.76835
NA18950	JPT	EAS	Other	female	2197	106804	48.6138	3608	185041	51.2863	581	27399.1	47.1586	2128.67	106415	49.0196	2.09355
NA18951	JPT	EAS	Other	female	2181	103933	47.654	3652	184268	50.4567	622	27189.6	43.7132	2151.67	105130	47.2746	3.38772
NA18952	JPT	EAS	Other	male	2141	106233	49.6182	3681	185734	50.4574	705	26379.5	37.4178	2175.67	106116	45.8311	7.29823
NA18953	JPT	EAS	Other	male	2296	103991	45.292	3547	189369	53.3885	606	27830.7	45.9253	2149.67	107064	48.2019	4.50285
NA18954	JPT	EAS	Other	female	2250	105821	47.0315	3766	185707	49.3114	595	27159.2	45.6457	2203.67	106229	47.3295	1.85093
NA18956	JPT	EAS	Other	female	2228	106803	47.9368	3791	186143	49.1014	685	26206.4	38.2575	2234.67	106384	45.0986	5.95308
NA18957	JPT	EAS	Other	female	2134	105873	49.6123	3705	186169	50.2481	618	26905	43.5356	2152.33	106316	47.7987	3.70559
NA18959	JPT	EAS	Other	male	2311	104642	45.2799	3738	186909	50.0023	646	27321.3	42.2931	2231.67	106291	45.8584	3.88703
NA18960	JPT	EAS	Other	male	2377	104408	43.9244	3703	186663	50.4085	617	27449.5	44.4887	2232.33	106174	46.2739	3.5918
NA18961	JPT	EAS	Other	male	2232	105989	47.4863	3671	186659	50.8468	618	27989.2	45.2899	2173.67	106879	47.8743	2.7987
NA18962	JPT	EAS	Other	male	2215	105825	47.7765	3817	185660	48.6402	655	26977	41.1862	2229	106154	45.8676	4.07718
NA18963	JPT	EAS	Other	female	2245	106606	47.4858	3714	187811	50.5683	659	26800.9	40.6691	2206	107073	46.2411	5.06563
NA18964	JPT	EAS	Other	female	2270	104691	46.1193	3686	187073	50.7524	631	27647.6	43.8155	2195.67	106471	46.8957	3.53303
NA18965	JPT	EAS	Other	male	2107	105860	50.2421	3752	184746	49.2393	638	27321	42.8229	2165.67	105976	47.4348	4.02534
NA18966	JPT	EAS	Other	male	2275	104919	46.1181	3651	186188	50.9965	654	27233	41.6406	2193.33	106113	46.2517	4.67938
NA18967	JPT	EAS	Other	male	2246	104063	46.3326	3948	183566	46.496	687	26847.9	39.0799	2293.67	104826	43.9695	4.23531
NA18968	JPT	EAS	Other	female	2123	107764	50.7601	3673	186858	50.8733	635	26734	42.1009	2143.67	107119	47.9114	5.03239
NA18969	JPT	EAS	Other	female	2035	107845	52.9951	3630	185813	51.1881	646	27464.8	42.5152	2103.67	107041	48.8995	5.60227
NA18970	JPT	EAS	Other	male	2336	104745	44.8395	3844	183469	47.7287	670	27287.7	40.7279	2283.33	105167	44.432	3.51814
NA18971	JPT	EAS	Other	male	2317	105715	45.6256	3746	186338	49.7432	633	27415.2	43.3099	2232	106489	46.2262	3.25844
NA18972	JPT	EAS	Other	female	2145	106392	49.6	3818	184099	48.2187	660	27640.4	41.8794	2207.67	106044	46.566	4.11709
NA18973	JPT	EAS	Other	female	2435	104054	42.7328	3673	186774	50.8504	642	27706.5	43.1565	2250	106178	45.5799	4.5693
NA18974	JPT	EAS	Other	male	2356	104331	44.283	3731	187483	50.2502	682	26504	38.8622	2256.33	106106	44.4651	5.69618
NA18975	JPT	EAS	Other	female	2142	107787	50.3209	3784	184182	48.6738	650	27779.6	42.7378	2192	106583	47.2442	3.98858
NA18976	JPT	EAS	Other	female	2217	104044	46.9299	3642	186266	51.1439	655	27102.6	41.3779	2171.33	105804	46.4839	4.89825
NA18977	JPT	EAS	Other	male	2284	105232	46.0737	3748	185207	49.415	666	27242.6	40.9048	2232.67	105894	45.4645	4.28768
NA18978	JPT	EAS	Other	female	2160	106067	49.1052	3734	187467	50.2055	633	27547.9	43.5196	2175.67	107027	47.6101	3.58494
NA18979	JPT	EAS	Other	female	2310	106564	46.1314	3814	185723	48.695	674	27231.7	40.4031	2266	106506	45.0765	4.24541
NA18980	JPT	EAS	Other	female	2047	107618	52.5735	3836	185876	48.4557	701	26465.8	37.7544	2194.67	106653	46.2612	7.6494
NA18981	JPT	EAS	Other	female	2320	104242	44.9321	3684	185649	50.3935	656	26515.3	40.4197	2220	105469	45.2484	4.99442
NA18982	JPT	EAS	Other	male	2281	104176	45.6711	3649	186652	51.1515	651	27499.6	42.242	2193.67	106109	46.3549	4.49393
NA18983	JPT	EAS	Other	male	2393	103497	43.25	3869	182124	47.0726	700	26900.4	38.4291	2320.67	104174	42.9172	4.33135
NA18984	JPT	EAS	Other	male	2185	105459	48.265	3412	189157	55.4387	643	27076.2	42.1091	2080	107231	48.6043	6.67127
NA18985	JPT	EAS	Other	male	2247	106694	47.4827	3744	186785	49.8891	662	26522.9	40.0649	2217.67	106667	45.8122	5.1207
NA18986	JPT	EAS	Other	male	2276	103923	45.6602	3763	184448	49.0163	658	27296.6	41.4841	2232.33	105223	45.3869	3.77353
NA18987	JPT	EAS	Other	female	2328	105269	45.2186	3651	184910	50.6465	631	26896.4	42.625	2203.33	105692	46.1634	4.09335
NA18988	JPT	EAS	Other	male	2346	104777	44.6619	3650	186931	51.2139	636	26915.5	42.32	2210.67	106208	46.0653	4.61004
NA18989	JPT	EAS	Other	male	2297	106324	46.2882	3661	187370	51.1801	639	27525.4	43.0758	2199	107073	46.848	4.08105
NA18990	JPT	EAS	Other	male	2278	106131	46.5894	3742	185014	49.4424	636	27245	42.838	2218.67	106130	46.2899	3.31237
NA18991	JPT	EAS	Other	female	2386	104066	43.6153	3731	186645	50.0254	655	27086.1	41.3528	2257.33	105932	44.9978	4.49856
NA18992	JPT	EAS	Other	female	2102	107334	51.0629	3591	186952	52.0612	632	27506.8	43.5233	2108.33	107264	48.8825	4.66794
NA18993	JPT	EAS	Other	female	2315	104096	44.9658	3701	186271	50.33	636	26929.3	42.3417	2217.33	105765	45.8792	4.07172
NA18994	JPT	EAS	Other	male	2195	107094	48.79	3696	186866	50.559	635	27471.4	43.2621	2175.33	107144	47.537	3.80639
NA18995	JPT	EAS	Other	male	2058	108369	52.6574	3691	186005	50.3943	639	26804.6	41.9478	2129.33	107060	48.3332	5.64447
NA18997	JPT	EAS	Other	female	2117	108292	51.1534	3599	187869	52.2003	624	27373.3	43.8675	2113.33	107845	49.0737	4.53901
NA18998	JPT	EAS	Other	female	2303	104383	45.3247	3787	185263	48.9207	697	26692.4	38.2962	2262.33	105446	44.1805	5.40387
NA18999	JPT	EAS	Other	female	2337	103748	44.3936	3654	185166	50.6749	668	27062.4	40.5126	2219.67	105325	45.1937	5.12818
NA19000	JPT	EAS	Other	male	2261	106058	46.9075	3831	185201	48.3426	689	26298.6	38.1693	2260.33	105853	44.4731	5.50623
NA19001	JPT	EAS	Other	female	2178	106139	48.7324	3866	183384	47.4352	660	27057	40.9955	2234.67	105527	45.721	4.14351
NA19002	JPT	EAS	Other	female	2203	105781	48.0169	3849	184180	47.8514	680	26903.9	39.5645	2244	105622	45.1443	4.83293
NA19003	JPT	EAS	Other	female	2152	107143	49.7877	3732	187103	50.1347	662	26817.5	40.5098	2182	107021	46.8107	5.45953
NA19004	JPT	EAS	Other	male	2153	108270	50.2879	3763	186107	49.457	673	26658.8	39.6119	2196.33	107012	46.4523	5.93848
NA19005	JPT	EAS	Other	male	2273	105894	46.5879	3806	185850	48.8308	677	26609.9	39.3056	2252	106118	44.9081	4.97982
NA19006	JPT	EAS	Other	male	2174	106023	48.7685	3667	185763	50.6579	668	26309.1	39.385	2169.67	106032	46.2705	6.03736
NA19007	JPT	EAS	Other	male	2250	106009	47.1153	3787	185839	49.0729	632	27755.4	43.9168	2223	106534	46.7017	2.60282
NA19009	JPT	EAS	Other	male	2159	106688	49.4154	3754	186379	49.6481	639	26741.8	41.8494	2184	106603	46.971	4.43693
NA19010	JPT	EAS	Other	female	2180	107260	49.2017	3643	188851	51.8394	611	27399.1	44.843	2144.67	107837	48.628	3.5333
NA19011	JPT	EAS	Other	female	2292	105427	45.9977	3838	184319	48.0248	657	26440	40.2436	2262.33	105395	44.7554	4.03662
NA19012	JPT	EAS	Other	male	1489	114701	77.0326	3612	186442	51.6175	539	29465	54.6661	1880	110203	61.1054	13.8773
NA19017	LWK	AFR	Other	female	3011	92695.3	30.7855	5118	164434	32.1285	851	24081.8	28.2982	2993.33	93737	30.4041	1.94343
NA19019	LWK	AFR	Other	female	3009	95902.2	31.8718	5219	164724	31.5624	808	23567.3	29.1674	3012	94731.2	30.8672	1.48018
NA19020	LWK	AFR	Other	male	3004	94446.4	31.4402	5106	166836	32.6745	878	23800.9	27.1081	2996	95027.8	30.4076	2.92334
NA19023	LWK	AFR	Other	female	3036	94800.1	31.2253	5265	166440	31.6126	880	24083.6	27.3677	3060.33	95107.9	30.0685	2.34699
NA19024	LWK	AFR	Other	female	3001	96205.3	32.0577	5219	165128	31.6398	825	23417.8	28.3853	3015	94917	30.6943	2.01051
NA19025	LWK	AFR	Other	male	2838	96794.2	34.1065	5034	167812	33.3357	777	24606	31.6679	2883	96404.1	33.0367	1.24649
NA19026	LWK	AFR	Other	male	3051	94965.2	31.1259	5139	166719	32.4419	814	23951.2	29.424	3001.33	95211.8	30.9973	1.51306
NA19027	LWK	AFR	Other	male	3048	95440.4	31.3125	5057	166500	32.9246	831	22859.3	27.5082	2978.67	94933.2	30.5818	2.78116
NA19028	LWK	AFR	Other	male	3101	94740.2	30.5515	5179	167427	32.328	837	24287.1	29.0169	3039	95484.8	30.6321	1.65702
NA19030	LWK	AFR	Other	female	3027	94846.7	31.3336	5073	167008	32.9209	856	22909.8	26.7638	2985.33	94921.5	30.3394	3.19668
NA19031	LWK	AFR	Other	male	3037	95537.9	31.458	5214	167259	32.0788	824	23369.1	28.3606	3025	95388.7	30.6325	1.99183
NA19035	LWK	AFR	Other	male	2982	94287.5	31.6189	5052	167437	33.1427	796	24413.2	30.6699	2943.33	95379.2	31.8105	1.24748
NA19036	LWK	AFR	Other	female	3044	95129.4	31.2514	5182	169044	32.6213	803	22528.8	28.0558	3009.67	95567.4	30.6428	2.3428
NA19037	LWK	AFR	Other	female	3103	94683.8	30.5136	5108	166788	32.6524	852	23627.2	27.7315	3021	95033	30.2992	2.46745
NA19038	LWK	AFR	Other	female	2997	95764.1	31.9533	5190	166408	32.0632	818	23224.9	28.3922	3001.67	95132.3	30.8029	2.08845
NA19041	LWK	AFR	Other	male	3083	95390.3	30.9407	5050	168001	33.2675	845	23848.2	28.2227	2992.67	95746.5	30.8103	2.52493
NA19042	LWK	AFR	Other	female	3056	94922.6	31.0611	5111	167614	32.7949	835	22398.4	26.8245	3000.67	94978.3	30.2268	3.07139
NA19043	LWK	AFR	Other	male	2963	94496.7	31.8922	5128	167860	32.7339	836	23229.6	27.7866	2975.67	95195.4	30.8042	2.64702
NA19054	JPT	EAS	Other	female	2284	104907	45.9315	3806	185398	48.7121	648	28031.2	43.2579	2246	106112	45.9672	2.72727
NA19055	JPT	EAS	Other	male	2240	104553	46.6755	3744	186045	49.6916	627	27661.5	44.1173	2203.67	106086	46.8281	2.79028
NA19056	JPT	EAS	Other	male	2253	104524	46.3934	3692	185168	50.1539	646	27650.7	42.803	2197	105781	46.4501	3.67578
NA19057	JPT	EAS	Other	female	2203	105732	47.9948	3830	184271	48.1126	616	27349.2	44.398	2216.33	105784	46.8351	2.11144
NA19058	JPT	EAS	Other	male	2128	106040	49.831	3809	184093	48.331	646	27085.5	41.928	2194.33	105740	46.6967	4.19734
NA19059	JPT	EAS	Other	female	2373	104517	44.0443	3724	187036	50.2246	686	27244.5	39.7149	2261	106266	44.6613	5.28194
NA19060	JPT	EAS	Other	male	2078	106442	51.2235	3699	185757	50.2181	644	27012.8	41.9453	2140.33	106404	47.7956	5.09142
NA19062	JPT	EAS	Other	male	2278	106544	46.7706	3744	185998	49.6791	634	27666.5	43.638	2218.67	106736	46.6959	3.02124
NA19063	JPT	EAS	Other	male	2187	105539	48.2575	3843	184176	47.9252	619	27188.6	43.9233	2216.33	105635	46.702	2.41215
NA19064	JPT	EAS	Other	female	2197	106052	48.2713	3929	185505	47.2144	650	27231.7	41.8949	2258.67	106263	45.7935	3.41742
NA19065	JPT	EAS	Other	female	2097	107176	51.1091	3592	186423	51.8996	633	27643.8	43.6711	2107.33	107081	48.8933	4.53977
NA19066	JPT	EAS	Other	male	2273	103710	45.6269	3733	184782	49.4996	640	27069.3	42.2957	2215.33	105187	45.8074	3.60534
NA19067	JPT	EAS	Other	male	2069	107605	52.0084	3675	187205	50.9402	687	27686.2	40.3001	2143.67	107499	47.7496	6.4735
NA19068	JPT	EAS	Other	male	2138	107148	50.1158	3710	185460	49.9891	613	27089.9	44.1924	2153.67	106566	48.0991	3.38389
NA19070	JPT	EAS	Other	male	2335	103156	44.1782	3697	187657	50.7593	608	27714.2	45.5826	2213.33	106176	46.84	3.46606
NA19072	JPT	EAS	Other	male	2243	105420	46.9995	3693	187272	50.71	615	26805.9	43.5868	2183.67	106499	47.0988	3.56264
NA19074	JPT	EAS	Other	female	2213	107213	48.4469	3861	184383	47.7552	677	26618.5	39.3184	2250.33	106072	45.1735	5.08245
NA19075	JPT	EAS	Other	male	2210	107401	48.5979	3592	185928	51.7617	643	27591.2	42.9101	2148.33	106973	47.7566	4.48537
NA19076	JPT	EAS	Other	male	2228	106169	47.652	3677	187375	50.9588	665	26851.8	40.3787	2190	106799	46.3298	5.41255
NA19077	JPT	EAS	Other	female	2337	103962	44.4854	3584	187266	52.2505	649	27471	42.3282	2190	106233	46.3547	5.21859
NA19078	JPT	EAS	Other	female	2317	104528	45.1133	3641	188825	51.8607	672	26651.7	39.6603	2210	106668	45.5448	6.11163
NA19079	JPT	EAS	Other	male	2123	105855	49.861	3884	183347	47.2058	634	26713.5	42.1348	2213.67	105305	46.4005	3.92554
NA19080	JPT	EAS	Other	female	2209	107000	48.438	3603	187548	52.0533	662	27335.5	41.2923	2158	107294	47.2612	5.47617
NA19081	JPT	EAS	Other	female	2234	105112	47.051	3666	187441	51.1296	698	26903.6	38.5438	2199.33	106486	45.5748	6.42145
NA19082	JPT	EAS	Other	male	2213	106506	48.1273	3908	184541	47.2214	649	27079	41.7242	2256.67	106042	45.691	3.46505
NA19083	JPT	EAS	Other	male	2361	103899	44.0065	3724	185437	49.795	667	26350.4	39.5059	2250.67	105229	44.4358	5.15797
NA19084	JPT	EAS	Other	female	2293	105520	46.0182	3698	186973	50.5605	610	26925.9	44.1408	2200.33	106473	46.9065	3.30075
NA19085	JPT	EAS	Other	male	2326	104431	44.8973	3703	186217	50.2881	694	26558.1	38.2682	2241	105735	44.4845	6.02057
NA19086	JPT	EAS	Other	male	2210	105090	47.5521	3820	185091	48.4531	654	27056.7	41.3712	2228	105746	45.7921	3.85505
NA19087	JPT	EAS	Other	female	2229	104654	46.951	3728	188903	50.6713	645	27568.7	42.7422	2200.67	107042	46.7882	3.96706
NA19088	JPT	EAS	Other	male	2280	106085	46.5286	3689	185874	50.3861	647	26784.2	41.3976	2205.33	106248	46.1041	4.50926
NA19089	JPT	EAS	Other	male	2284	104369	45.6956	3574	186730	52.2467	637	27150.2	42.6219	2165	106083	46.8547	4.91598
NA19090	JPT	EAS	Other	female	2256	105611	46.8132	3629	185530	51.1242	595	27869.9	46.8402	2160	106337	48.2592	2.4812
NA19091	JPT	EAS	Other	male	2109	106887	50.6815	3532	187524	53.0928	622	27089.9	43.5529	2087.67	107167	49.1091	4.96053
NA19307	LWK	AFR	Other	male	3098	95409.8	30.7972	5123	164958	32.1995	776	23168.6	29.8565	2999	94512.1	30.9511	1.17905
NA19308	LWK	AFR	Other	male	3032	95961.7	31.6496	5305	166602	31.4047	845	23135.8	27.3796	3060.67	95233.2	30.1446	2.39772
NA19309	LWK	AFR	Other	male	3044	94311.2	30.9827	5036	167362	33.2331	812	22505.1	27.7157	2964	94726.1	30.6438	2.77427
NA19310	LWK	AFR	Other	female	3091	95487	30.8919	5238	167860	32.0466	841	23837	28.3436	3056.67	95728	30.4274	1.8947
NA19312	LWK	AFR	Other	male	2930	94486.2	32.2478	5097	168622	33.0825	830	23274.7	28.0418	2952.33	95461	31.124	2.70172
NA19314	LWK	AFR	Other	female	2915	96300.5	33.0362	5083	167516	32.9562	852	23190.3	27.2187	2950	95668.9	31.0704	3.33588
NA19315	LWK	AFR	Other	female	3059	93327.2	30.509	5176	166039	32.0785	767	24506.7	31.9513	3000.67	94624.3	31.5129	0.871755
NA19316	LWK	AFR	Other	female	3055	95097.3	31.1284	5156	167904	32.5647	864	23887.2	27.6472	3025	95629.5	30.4468	2.52862
NA19317	LWK	AFR	Other	male	2958	94211.1	31.8496	5222	167536	32.0827	817	22824.4	27.9368	2999	94857.2	30.623	2.32926
NA19318	LWK	AFR	Other	male	3105	94032.2	30.2841	5208	166713	32.0109	784	23770.1	30.3191	3032.33	94838.4	30.8714	0.98702
NA19319	LWK	AFR	Other	male	3014	94680.2	31.4135	5392	164480	30.5045	867	22990.2	26.517	3091	94050.1	29.4783	2.60455
NA19320	LWK	AFR	Other	female	2896	95953.6	33.1331	5033	168451	33.4694	794	23712.6	29.8647	2907.67	96039.1	32.1557	1.99121
NA19321	LWK	AFR	Other	female	3093	93739.9	30.3071	5189	167606	32.3003	843	23371.8	27.7246	3041.67	94905.9	30.1107	2.29417
NA19323	LWK	AFR	Other	female	3031	95829.5	31.6165	5103	167498	32.8234	847	23814	28.1157	2993.67	95713.8	30.8519	2.44522
NA19324	LWK	AFR	Other	female	2961	94725.7	31.9911	5145	167697	32.5941	828	24048.8	29.0444	2978	95490.5	31.2099	1.89943
NA19327	LWK	AFR	Other	female	3115	93286.4	29.9475	4975	169509	34.0721	836	24305.5	29.0735	2975.33	95700.3	31.031	2.66965
NA19328	LWK	AFR	Other	female	3110	94350.9	30.3379	5110	167822	32.8418	834	23905.6	28.6638	3018	95359.5	30.6145	2.10269
NA19331	LWK	AFR	Other	male	3091	94367.9	30.5299	5208	166120	31.897	854	23472.1	27.4849	3051	94653.3	29.9706	2.2586
NA19332	LWK	AFR	Other	female	3049	93875.2	30.7888	5134	167946	32.7125	853	23412	27.4466	3012	95077.7	30.316	2.6646
NA19334	LWK	AFR	Other	male	3079	93603	30.4005	5190	167139	32.204	860	23846.6	27.7286	3043	94862.9	30.111	2.2517
NA19338	LWK	AFR	Other	female	3002	95762.1	31.8994	5109	168566	32.9939	839	23775.6	28.338	2983.33	96034.6	31.0771	2.43444
NA19346	LWK	AFR	Other	male	2894	95575.8	33.0255	5247	165987	31.6346	816	23702.9	29.0476	2985.67	95088.6	31.2359	2.0187
NA19347	LWK	AFR	Other	male	2905	96145.6	33.0966	4980	169293	33.9945	830	23762	28.6289	2905	96400.2	31.9067	2.87391
NA19350	LWK	AFR	Other	male	3033	93801.8	30.9271	5083	165983	32.6545	829	23450.5	28.2877	2981.67	94411.8	30.6231	2.19922
NA19351	LWK	AFR	Other	female	3075	94414.2	30.7038	5054	167653	33.1723	787	23662.9	30.0672	2972	95243.4	31.3144	1.64014
NA19355	LWK	AFR	Other	female	3033	95998.3	31.6513	5059	169497	33.504	831	23861.9	28.7147	2974.33	96452.4	31.29	2.41501
NA19360	LWK	AFR	Other	male	3070	93539.1	30.4688	5312	166154	31.279	851	24009.1	28.2128	3077.67	94567.4	29.9869	1.5889
NA19372	LWK	AFR	Other	male	3021	95215.3	31.5178	5222	164773	31.5536	802	23107.1	28.8118	3015	94365.1	30.6277	1.57275
NA19374	LWK	AFR	Other	male	3010	95565.1	31.7492	5121	165836	32.3834	857	23014.9	26.8552	2996	94805.3	30.3293	3.02529
NA19375	LWK	AFR	Other	male	3055	93969.4	30.7592	5060	167583	33.1191	831	23199.3	27.9173	2982	94917.2	30.5985	2.60462
NA19376	LWK	AFR	Other	male	3032	95430.4	31.4744	5114	166901	32.6361	836	23123.4	27.6596	2994	95151.6	30.59	2.60345
NA19377	LWK	AFR	Other	female	3018	95588.2	31.6727	5083	167015	32.8575	850	23466.4	27.6075	2983.67	95356.5	30.7126	2.75355
NA19378	LWK	AFR	Other	female	3066	96826.5	31.5807	5137	167268	32.5615	841	23627.6	28.0946	3014.67	95907.4	30.7456	2.34762
NA19379	LWK	AFR	Other	female	3070	94118.9	30.6576	5157	167149	32.412	811	24100.9	29.7175	3012.67	95122.9	30.929	1.3676
NA19380	LWK	AFR	Other	male	3122	92462.2	29.6163	5090	166994	32.8082	817	23464	28.7197	3009.67	94306.7	30.3814	2.14895
NA19383	LWK	AFR	Other	male	2965	94011.7	31.7071	5080	168586	33.1863	841	23787.6	28.2849	2962	95461.8	31.0594	2.51407
NA19384	LWK	AFR	Other	male	3082	94811.3	30.7629	5180	166616	32.1653	838	23517.8	28.0642	3033.33	94981.7	30.3308	2.08442
NA19385	LWK	AFR	Other	male	3042	94039	30.9136	5125	168321	32.8432	837	23177.7	27.6914	3001.33	95179.2	30.4827	2.60279
NA19390	LWK	AFR	Other	female	2970	95541.9	32.169	5028	167556	33.3246	880	23661.3	26.8878	2959.33	95586.4	30.7938	3.43169
NA19391	LWK	AFR	Other	female	3048	95159	31.2201	5071	169826	33.4897	835	23575.5	28.2341	2984.67	96186.8	30.9813	2.63593
NA19393	LWK	AFR	Other	male	2998	93982.9	31.3485	5138	166312	32.3691	839	23881.6	28.4644	2991.67	94725.5	30.7273	2.02511
NA19394	LWK	AFR	Other	male	3054	94294.4	30.8757	5201	165101	31.744	839	22618	26.9583	3031.33	94004.5	29.8593	2.5496
NA19395	LWK	AFR	Other	female	3038	95164.7	31.3248	5025	167835	33.4	841	23878.6	28.3931	2968	95626.1	31.0393	2.51563
NA19397	LWK	AFR	Other	male	2837	95497.9	33.6616	5046	167520	33.1986	779	24087.5	30.9211	2887.33	95701.8	32.5938	1.46695
NA19399	LWK	AFR	Other	female	2850	97392.2	34.1727	5164	165262	32.0027	859	22592.8	26.3013	2957.67	95082.3	30.8256	4.06558
NA19401	LWK	AFR	Other	female	2987	95035.7	31.8165	5149	167702	32.5699	807	23917.5	29.6375	2981	95551.7	31.3413	1.52286
NA19403	LWK	AFR	Other	female	2975	95346.6	32.0493	5100	168604	33.0595	827	23559	28.4873	2967.33	95836.5	31.1987	2.40185
NA19404	LWK	AFR	Other	female	3010	94793.7	31.4929	5128	166911	32.549	835	23501.2	28.1452	2991	95068.6	30.729	2.29913
NA19428	LWK	AFR	Other	male	3059	94683.3	30.9524	5119	166798	32.5842	807	23603.4	29.2483	2995	95028.2	30.9283	1.66808
NA19429	LWK	AFR	Other	male	2920	95916.1	32.848	5182	168175	32.4537	862	23672	27.4617	2988	95921	30.9211	3.00244
NA19430	LWK	AFR	Other	male	3032	95052.8	31.3499	5161	167817	32.5164	867	23629	27.2538	3020	95499.6	30.3734	2.76387
NA19431	LWK	AFR	Other	female	3034	94141.9	31.029	5076	167552	33.0088	831	23176.8	27.8903	2980.33	94956.9	30.6427	2.58102
NA19434	LWK	AFR	Other	female	3080	93879.2	30.4803	5147	168229	32.6848	865	23832.8	27.5524	3030.67	95313.7	30.2392	2.57468
NA19435	LWK	AFR	Other	female	3006	96014.5	31.9409	5116	164572	32.1681	843	24015.9	28.4886	2988.33	94867.5	30.8659	2.06191
NA19436	LWK	AFR	Other	female	3153	92994.8	29.4941	5180	166585	32.1594	838	24058.5	28.7094	3057	94546.1	30.121	1.80841
NA19437	LWK	AFR	Other	female	2989	95247.3	31.8659	5081	167933	33.0512	881	22960.1	26.0614	2983.67	95380.1	30.3262	3.74064
NA19438	LWK	AFR	Other	female	2926	95827.7	32.7504	5117	168855	32.9989	797	23987.3	30.0969	2946.67	96223.3	31.9487	1.60854
NA19439	LWK	AFR	Other	female	3031	94433.3	31.1558	5121	168572	32.9178	795	24296.5	30.5616	2982.33	95767.3	31.5451	1.22538
NA19440	LWK	AFR	Other	female	3123	94184.8	30.1584	5217	164157	31.4658	822	23948.6	29.1345	3054	94096.8	30.2529	1.16852
NA19443	LWK	AFR	Other	male	2955	95639.5	32.3653	5194	166832	32.1202	832	23577.6	28.3385	2993.67	95349.7	30.9413	2.25745
NA19445	LWK	AFR	Other	female	2993	95909.4	32.0446	5164	166705	32.2821	801	24128	30.1223	2986	95580.8	31.483	1.18437
NA19446	LWK	AFR	Other	female	3074	94044.5	30.5935	5185	164684	31.7616	833	22825.1	27.4011	3030.67	93851.2	29.9187	2.2572
NA19448	LWK	AFR	Other	male	3010	95256.5	31.6467	5195	167130	32.1713	798	24734	30.995	3001	95706.8	31.6043	0.589293
NA19449	LWK	AFR	Other	female	2980	96736.4	32.4619	5007	167399	33.433	819	24144.2	29.4801	2935.33	96093.2	31.7917	2.05992
NA19451	LWK	AFR	Other	male	2978	95758.6	32.1553	5161	167210	32.3988	845	24073.2	28.489	2994.67	95680.6	31.0144	2.19042
NA19452	LWK	AFR	Other	male	3080	93973.6	30.5109	5116	169409	33.1136	820	23902.7	29.1497	3005.33	95761.8	30.9247	2.01409
NA19454	LWK	AFR	Other	male	2925	96232	32.8998	5064	168414	33.2571	781	23542.8	30.1445	2923.33	96062.9	32.1005	1.70331
NA19455	LWK	AFR	Other	male	3014	94257.4	31.2732	5163	165966	32.1452	863	23392.2	27.1057	3013.33	94538.5	30.1747	2.69336
NA19456	LWK	AFR	Other	female	3076	95084.3	30.9117	5174	167909	32.4525	844	22806.5	27.0219	3031.33	95266.6	30.1287	2.79869
NA19457	LWK	AFR	Other	female	3049	94202.9	30.8963	5163	167527	32.4476	875	22428.1	25.6321	3029	94719.3	29.6587	3.57233
NA19461	LWK	AFR	Other	male	3097	94670.8	30.5686	4948	168724	34.0995	824	23124.7	28.064	2956.33	95506.5	30.9107	3.03226
NA19462	LWK	AFR	Other	female	3098	92826.9	29.9635	4962	171465	34.5557	874	23379.1	26.7496	2978	95890.3	30.4229	3.92328
NA19463	LWK	AFR	Other	female	2973	96328.7	32.4012	5391	164692	30.5495	827	22877.2	27.6629	3063.67	94632.6	30.2045	2.38791
NA19466	LWK	AFR	Other	male	3046	95446	31.3349	5208	164661	31.617	822	23739.6	28.8803	3025.33	94615.5	30.6107	1.50522
NA19467	LWK	AFR	Other	female	2902	96567.9	33.2763	5326	167453	31.4406	822	23664.5	28.789	3016.67	95895.1	31.1686	2.25598
NA19468	LWK	AFR	Other	female	3060	96979.5	31.6926	5061	167514	33.0991	744	24790.1	33.32	2955	96427.9	32.7039	0.882749
NA19471	LWK	AFR	Other	female	2890	94417.8	32.6705	5079	168024	33.0822	804	23314.3	28.9979	2924.33	95252	31.5835	2.24867
NA19472	LWK	AFR	Other	female	3128	93434	29.8702	5181	167200	32.2718	847	23998.4	28.3334	3052	94877.5	30.1585	1.98496
NA19473	LWK	AFR	Other	female	3083	95863.9	31.0944	5240	167619	31.9884	873	24652.5	28.2389	3065.33	96045.1	30.4406	1.9584
NA19474	LWK	AFR	Other	female	3008	95508.8	31.7516	4989	167116	33.497	885	23515.1	26.5708	2960.67	95380	30.6065	3.6023
NA19475	LWK	AFR	Other	female	3031	95074.6	31.3674	5051	166206	32.9056	810	23915.1	29.5249	2964	95065.2	31.266	1.69263
NA19625	ASW	AFR	Other	female	3135	91469.1	29.1767	5177	166125	32.089	824	22474.5	27.2749	3045.33	93356.2	29.5135	2.42466
NA19648	MXL	AMR	Other	female	2285	104500	45.7331	3961	182330	46.0313	701	26559	37.8872	2315.67	104463	43.2172	4.61832
NA19649	MXL	AMR	Other	male	2144	107741	50.2522	4135	180737	43.7091	695	25438	36.6014	2324.67	104639	43.5209	6.82735
NA19651	MXL	AMR	Other	female	2281	104171	45.6688	4170	181087	43.426	614	26345.9	42.9087	2355	103868	44.0012	1.46719
NA19652	MXL	AMR	Other	male	2362	100758	42.6581	4112	178714	43.4615	694	25839.5	37.2327	2389.33	101770	41.1174	3.38817
NA19654	MXL	AMR	Other	female	2436	104320	42.8243	4052	180056	44.4363	676	26688.5	39.4801	2388	103688	42.2469	2.52805
NA19655	MXL	AMR	Other	male	2451	101101	41.249	4371	178361	40.8056	703	26183.6	37.2456	2508.33	101882	39.7667	2.19459
NA19657	MXL	AMR	Other	female	2381	103721	43.5618	4079	182226	44.6743	655	26335.9	40.2074	2371.67	104094	42.8145	2.32533
NA19658	MXL	AMR	Other	male	2473	101451	41.0235	4248	179554	42.2679	672	25879.2	38.5107	2464.33	102295	40.6007	1.91395
NA19661	MXL	AMR	Other	male	2364	103319	43.7051	4077	178748	43.843	648	26671.3	41.1594	2363	102913	42.9025	1.51114
NA19663	MXL	AMR	Other	female	2047	108448	52.9791	3722	186454	50.0952	648	27025	41.7052	2139	107309	48.2598	5.85676
[truncated: 517 more rows]

## Sheet: Table_S6a
Order	GOG20	GOG23	GOG24	GOG25	GOG26	GOG34	GOG35	GOG50	GOG56	GOG57	GOG59	GOG60
1	23	10	3	2	10	0	7	4	11	1	0	10
2	11	9	4	3	8	1	0	2	5	0	0	6
3	1	12	3	3	10	8	0	7	2	0	1	1
4	14	13	7	3	11	14	0	29	24	1	28	2
5	51	12	7	9	8	15	0	65	37	1	39	2
6	78	4	16	53	5	55	1	79	62	1	34	0
7	60	0	15	59	4	61	1	58	61	1	21	0
8	40	1	0	34	2	32	0	38	34	0	0	2
9	33	3	6	44	7	35	13	39	39	2	1	20
10	19	30	14	32	14	39	19	30	31	37	32	31
11	8	72	10	39	11	25	7	15	12	65	55	13
12	2	65	20	67	11	5	1	11	4	42	36	0
13	0	33	34	49	13	11	1	17	30	19	15	3
14	10	23	23	13	7	35	1	22	51	9	5	9
15	38	32	19	2	2	67	0	32	55	5	4	16
16	51	27	16	2	2	52	3	45	49	3	3	35
17	31	5	6	1	6	13	4	47	39	1	5	34
18	27	1	3	2	7	3	2	42	40	21	7	10
19	42	2	1	2	3	3	2	56	59	23	3	3
20	38	1	5	11	7	7	4	55	53	6	1	5
21	23	2	8	18	9	6	4	28	23	7	1	5
22	28	2	6	11	4	4	2	33	28	4	3	4
23	40	1	5	4	8	8	3	52	46	3	6	8
24	27	1	8	1	9	7	2	52	84	4	4	6
25	14	1	7	3	3	1	1	25	99	1	2	0
26	54	9	5	6	3	23	1	13	89	2	7	26
27	56	10	8	4	3	31	1	11	55	6	8	33
28	10	3	9	1	2	8	1	2	8	20	17	28
29	11	4	6	8	12	3	0	25	6	25	17	45
30	30	25	4	26	30	14	1	44	16	37	3	40
31	50	49	3	46	48	14	2	49	10	70	0	45
32	50	52	6	50	53	5	2	63	0	47	0	59
33	95	97	7	99	96	4	2	47	2	17	5	48
34	91	90	4	94	90	3	5	34	2	13	6	39
35	22	19	3	22	22	1	3	51	0	5	5	44
36	28	1	2	4	6	0	1	68	0	7	4	63
37	45	1	0	0	7	4	1	58	0	12	0	59
38	28	3	1	1	10	6	1	45	0	19	3	45
39	12	2	8	1	7	4	3	44	0	24	4	42
40	9	0	9	0	5	2	3	40	5	38	3	41
41	5	0	2	1	5	1	3	50	9	53	4	57
42	3	0	2	3	3	2	4	61	36	59	29	95
43	3	3	8	5	3	5	6	66	78	63	30	99
44	5	5	6	4	7	6	6	61	65	65	5	68
45	4	4	0	1	6	3	2	69	19	75	3	76
46	6	32	1	1	2	4	1	43	1	77	2	59
47	6	58	1	2	2	3	5	3	0	64	1	22
48	1	44	2	1	2	0	4	1	1	65	1	8
49	1	38	2	1	3	1	1	8	1	65	4	3
50	2	43	1	2	4	4	3	27	0	54	4	2
51	7	34	1	2	5	4	2	31	0	46	3	13
52	23	20	0	1	4	4	2	20	2	37	4	44
53	33	17	4	0	2	5	5	21	3	32	9	51
54	21	24	5	4	9	10	5	25	3	63	22	44
55	36	15	2	21	29	39	34	15	3	80	46	49
56	69	1	4	51	54	73	73	3	1	74	72	55
57	58	4	6	44	58	64	46	6	3	62	45	70
58	45	40	5	46	62	48	5	7	37	43	28	72
59	55	62	5	63	70	48	3	2	61	52	53	36
60	42	33	14	37	45	35	5	1	34	38	43	6
61	35	11	50	15	55	52	7	4	11	31	50	3
62	43	11	57	25	52	66	20	17	31	43	64	2
63	59	10	21	57	11	90	69	54	86	60	58	5
64	132	79	14	126	14	151	125	55	143	88	71	19
65	124	116	48	120	23	128	110	17	126	49	81	18
66	63	80	78	72	11	82	80	5	82	8	79	30
67	36	69	68	73	5	54	65	9	73	10	72	53
68	10	49	42	48	7	24	34	9	48	5	52	41
69	9	38	31	31	3	25	23	2	39	6	38	29
70	7	34	35	36	3	28	27	0	40	8	41	34
71	6	37	43	46	3	36	36	0	36	5	42	45
72	22	43	53	52	3	52	55	2	41	2	43	47
73	20	68	64	66	7	65	67	5	24	1	68	56
74	1	64	77	77	9	72	70	3	10	4	59	77
75	3	56	80	77	21	89	76	7	25	25	27	80
76	10	99	43	37	60	99	52	7	70	36	15	37
77	64	87	19	1	52	99	65	7	106	35	2	1
78	94	28	40	14	16	92	90	12	100	39	12	7
79	77	5	40	16	51	45	70	32	71	19	14	36
80	64	5	46	3	69	38	63	59	51	7	3	46
81	41	3	47	2	52	47	43	54	44	23	1	16
82	38	13	23	29	58	45	41	50	55	56	37	21
83	49	14	13	48	59	64	60	64	56	59	55	52
84	50	2	15	65	73	77	78	83	50	52	53	76
85	36	10	35	70	64	65	61	74	48	56	52	46
86	58	18	66	67	61	25	21	67	26	68	45	2
87	75	18	73	71	71	10	12	70	12	72	53	7
88	71	52	74	68	70	9	10	68	5	69	65	10
89	65	68	70	66	67	4	7	63	0	68	64	7
90	40	44	43	42	43	1	7	39	0	41	37	5
91	29	34	33	32	33	1	8	33	1	29	28	8
92	44	41	36	17	33	26	12	51	31	33	27	12
93	57	57	41	4	39	33	10	56	53	39	39	7
94	47	51	45	6	45	15	8	48	38	36	49	7
95	43	51	44	8	47	33	38	52	37	45	60	44
96	41	55	37	12	41	50	59	49	39	48	54	48
97	32	31	26	11	20	36	52	36	48	45	30	13
98	37	26	34	37	9	42	53	39	49	44	39	15
99	58	31	42	58	9	53	64	49	41	21	53	32
100	79	26	68	58	3	57	61	69	68	3	76	65
101	62	14	51	61	26	65	49	77	60	25	64	50
102	34	3	21	50	52	58	46	62	36	52	35	24
103	36	31	43	31	33	39	47	43	46	34	29	50
104	30	52	52	32	36	17	54	41	35	26	34	40
105	37	67	53	67	58	6	32	28	35	19	23	40
106	59	68	62	81	63	3	7	10	61	5	4	60
107	34	28	37	37	45	4	26	32	43	17	28	31
108	12	40	3	0	15	5	42	60	32	30	58	36
109	24	54	13	3	20	4	23	60	43	33	55	41
110	39	37	36	3	18	4	7	33	27	39	23	26
111	56	52	57	1	3	2	2	25	14	54	3	50
112	62	69	63	1	4	2	9	40	22	62	3	64
113	32	108	34	0	17	2	10	90	95	34	8	105
114	5	108	7	0	17	1	4	101	111	6	9	109
115	17	54	13	9	8	2	3	53	53	19	5	45
116	39	43	30	28	29	7	10	51	46	42	16	33
117	41	40	34	30	31	9	19	56	45	38	18	36
118	41	35	33	34	12	12	32	40	43	40	7	33
119	43	35	34	40	10	14	37	40	43	49	7	28
120	33	36	30	31	15	6	35	44	36	34	7	19
121	26	32	28	18	12	2	22	34	32	26	24	19
122	23	24	24	7	4	6	6	23	27	22	44	11
123	55	58	58	4	7	41	17	56	57	55	27	2
124	86	90	89	11	16	75	57	91	86	89	14	6
125	61	76	41	10	35	59	44	77	59	78	34	26
126	27	48	0	2	37	21	7	41	23	44	33	20
127	24	21	1	4	23	5	24	14	3	10	34	1
128	28	36	2	4	39	31	24	33	0	3	40	19
129	72	30	2	2	33	29	74	29	0	2	54	21
130	82	9	6	5	10	5	95	4	26	2	58	25
131	62	38	9	10	10	4	56	4	56	2	52	51
132	42	63	38	21	39	5	30	8	73	34	63	64
133	10	44	45	52	47	37	32	14	46	39	35	65
134	9	13	16	109	14	104	102	9	4	6	6	100
135	6	3	17	108	4	107	106	2	3	2	8	105
136	23	5	78	100	8	102	97	2	5	3	22	100
137	40	8	103	103	9	102	98	7	4	2	39	102
138	47	14	63	46	18	54	60	16	12	17	44	59
139	68	46	37	47	49	69	77	25	13	26	44	57
140	85	52	53	51	48	53	76	25	3	24	51	74
141	66	22	62	17	36	3	41	30	0	22	54	62
142	70	25	81	15	44	13	46	43	0	25	44	70
143	61	19	66	25	39	13	43	44	15	31	19	72
144	36	2	8	36	39	1	34	39	36	37	4	52
145	52	2	7	38	48	2	33	51	53	39	29	37
146	38	3	7	34	43	3	13	51	32	29	47	20
147	34	4	5	18	19	1	0	47	13	38	44	35
148	68	5	4	2	4	1	0	32	52	51	61	52
149	65	17	21	2	17	17	12	25	73	41	56	43
150	75	22	26	3	65	46	50	34	86	59	23	69
151	72	10	10	4	76	48	56	25	85	61	4	78
152	64	35	37	36	52	30	32	31	48	18	1	31
153	57	55	56	55	40	16	18	43	48	3	20	9
154	41	46	45	26	33	24	17	41	60	2	21	19
155	68	61	65	4	66	49	56	46	54	38	24	59
156	57	51	55	13	52	32	58	37	28	52	29	65
157	33	31	33	18	19	8	26	22	1	36	17	51
158	50	52	51	5	56	7	28	35	1	50	39	67
159	69	78	50	0	74	35	54	55	2	38	46	54
160	58	61	24	0	55	48	57	43	1	20	37	18
161	47	30	34	7	52	32	38	36	13	15	48	33
162	56	17	59	7	48	17	22	56	32	5	57	61
163	59	7	54	0	25	5	5	60	43	5	60	53
164	40	8	42	2	5	9	8	45	40	7	42	37
165	28	33	49	20	3	24	30	34	19	33	23	41
166	42	55	54	42	3	45	50	36	3	62	25	56
167	35	40	47	30	11	34	38	25	2	44	32	47
168	40	19	57	6	20	12	13	16	4	14	28	27
169	64	12	48	0	12	4	4	34	3	17	38	25
170	40	38	53	31	35	3	2	36	10	17	58	19
171	8	75	52	45	55	5	2	25	11	4	52	20
172	2	44	52	14	24	4	36	18	2	3	46	41
173	0	1	67	0	3	28	60	4	44	27	53	57
174	5	4	39	4	7	38	39	2	59	44	33	44
175	30	5	43	29	17	22	25	0	30	28	38	29
176	48	21	62	43	28	44	40	23	17	31	61	40
177	50	55	65	52	23	68	60	42	20	28	53	31
178	64	61	56	59	17	61	43	28	56	24	35	9
179	47	46	27	32	34	50	22	12	49	39	32	0
180	22	35	11	45	44	40	22	3	23	39	50	14
181	46	35	3	66	22	19	24	0	48	17	63	24
182	65	45	51	55	23	7	58	20	58	40	37	11
183	46	40	85	43	39	7	80	47	37	81	1	0
184	55	56	85	42	57	5	85	74	47	86	1	0
185	94	97	117	53	95	4	115	105	89	94	0	0
186	89	91	114	67	83	3	112	102	109	85	0	0
187	75	74	104	88	71	1	104	104	98	102	1	0
188	67	53	80	65	66	3	71	70	75	106	28	1
189	91	32	84	16	88	10	36	30	38	99	44	3
190	103	40	100	0	100	18	21	42	18	70	24	3
191	56	43	63	2	61	26	3	45	22	24	15	2
192	42	48	47	7	38	31	9	31	17	22	30	6
193	29	78	32	18	27	19	15	13	6	16	54	12
194	14	69	16	39	53	24	42	30	10	27	63	14
195	9	56	8	27	83	62	74	26	9	61	74	9
196	9	67	1	2	66	67	70	7	6	62	58	3
197	81	71	5	65	48	97	42	34	6	82	39	3
198	125	75	8	116	60	121	14	61	2	113	54	6
199	75	77	3	77	80	75	6	81	1	96	58	5
200	35	88	3	34	87	39	17	88	15	52	64	30
201	60	75	20	19	57	31	38	72	44	7	68	61
202	99	50	27	20	30	20	45	48	59	0	49	42
203	78	58	21	17	41	15	31	36	53	19	49	22
204	37	78	25	22	46	51	27	54	33	52	67	21
205	40	63	42	44	54	63	43	37	16	39	37	38
206	65	65	73	71	81	66	33	9	37	28	10	67
207	81	57	74	71	91	66	4	10	57	67	8	54
208	81	55	51	67	80	47	21	3	63	65	0	54
209	55	65	37	60	55	46	38	0	44	29	1	66
210	47	53	40	47	49	31	61	1	11	12	1	53
211	35	55	44	59	50	17	69	26	32	34	13	45
212	9	30	21	62	25	28	27	45	49	55	13	48
213	1	9	5	61	4	49	2	42	42	57	2	59
214	4	39	6	60	6	61	6	34	30	57	29	58
215	65	82	45	70	41	80	37	60	18	46	60	63
216	87	78	53	65	61	54	61	73	31	28	52	58
217	29	33	17	72	81	6	35	74	28	6	27	24
218	5	7	37	90	94	3	14	92	9	0	9	32
219	1	2	51	54	54	42	44	81	7	2	6	48
220	1	1	26	22	24	74	67	69	11	2	11	23
221	1	1	25	44	23	71	68	67	21	0	21	25
222	0	11	46	56	50	68	61	58	49	10	48	54
223	8	65	82	59	55	90	78	43	77	62	76	71
224	17	73	72	55	77	113	83	70	62	73	55	41
225	10	28	36	33	116	70	88	62	38	27	16	7
226	4	60	60	44	102	21	100	35	39	14	9	13
227	3	75	89	72	88	6	89	64	33	11	6	45
228	0	49	98	58	75	3	77	75	54	6	20	69
229	1	65	82	31	55	34	65	51	60	3	48	54
230	1	111	64	62	59	106	65	19	20	0	29	24
231	0	101	69	91	64	117	65	33	1	0	1	21
232	0	37	63	46	51	64	67	56	9	0	5	77
233	31	17	45	10	28	36	49	27	26	3	35	84
234	34	44	76	56	32	74	43	57	22	37	68	54
235	3	55	87	79	52	94	53	76	23	53	71	38
236	14	21	69	65	53	70	52	59	57	19	74	26
237	46	2	63	62	64	63	45	71	74	0	74	20
238	53	22	51	43	58	53	25	48	51	1	56	7
239	33	40	34	29	45	32	26	31	51	2	43	31
240	26	49	17	17	46	8	36	36	62	1	50	31
241	19	69	50	2	23	36	39	57	67	0	37	45
242	51	78	83	37	5	62	25	76	79	0	13	83
243	67	69	72	67	6	54	3	68	73	0	7	74
244	44	53	57	45	7	63	8	51	60	0	5	43
245	39	42	53	20	11	74	13	42	58	0	7	24
246	43	40	38	24	68	65	36	52	52	14	25	27
247	39	20	13	18	160	104	110	45	99	93	96	17
248	33	25	14	24	146	115	116	34	99	115	112	14
249	43	59	42	56	78	76	59	46	28	71	73	53
250	29	62	39	61	57	62	46	41	43	67	67	70
251	37	44	47	42	28	27	56	55	65	64	74	42
252	49	16	40	13	24	39	79	83	70	75	45	18
253	20	26	12	0	33	34	44	51	69	58	23	11
254	15	65	32	8	29	1	26	15	54	42	34	5
255	35	88	52	33	36	9	38	8	51	56	13	2
256	43	67	56	56	42	38	25	6	51	57	12	20
257	51	45	58	50	41	55	15	6	57	53	45	39
258	55	57	56	53	53	48	17	16	65	49	68	59
259	58	36	49	52	52	68	15	17	51	41	51	55
260	68	44	45	58	23	81	5	38	57	56	22	23
261	61	60	45	75	13	75	15	72	75	78	16	13
262	44	38	32	63	25	70	27	65	56	64	27	24
263	39	44	26	56	43	58	43	57	29	45	44	41
264	21	46	37	37	42	56	50	38	9	39	52	32
265	12	38	42	21	37	54	44	21	2	48	38	23
266	51	20	65	53	21	61	44	13	28	63	48	32
267	59	2	54	58	4	70	59	5	46	64	69	49
268	58	7	22	32	6	89	83	14	88	74	102	104
269	99	24	39	77	62	78	105	15	93	103	119	131
270	128	19	33	108	129	64	102	8	65	129	114	101
271	102	15	73	132	102	55	61	10	60	157	133	61
272	60	28	124	140	44	53	55	6	20	113	96	56
273	53	18	97	113	14	96	98	1	0	79	48	97
274	49	11	69	93	8	94	95	2	2	104	48	91
275	28	15	34	41	17	44	45	1	9	72	40	43
276	14	14	13	13	18	12	15	9	15	24	49	17
277	17	16	20	16	27	14	14	17	12	6	77	11
278	20	24	35	23	38	23	18	27	5	3	48	9
279	33	24	45	40	41	27	24	41	11	1	23	16
280	34	29	33	39	39	20	17	28	29	0	27	28
281	75	53	12	43	50	19	4	12	52	1	27	52
282	75	47	4	32	45	19	0	33	63	31	49	53
283	51	43	5	1	12	43	0	59	63	66	74	23
284	44	54	22	24	2	60	17	49	70	42	80	22
285	9	46	45	60	5	48	43	16	70	14	77	43
286	4	37	48	95	8	45	37	4	93	29	61	49
287	23	30	49	100	7	36	25	32	74	51	41	48
288	39	16	61	75	12	29	48	47	22	63	25	58
289	52	33	44	45	22	39	70	54	37	54	18	58
290	51	74	44	40	59	51	75	71	65	54	55	26
291	33	84	64	60	73	53	65	71	78	57	78	2
292	52	58	42	32	65	75	45	67	86	27	88	48
293	58	37	33	4	58	65	40	50	52	8	89	71
294	41	47	42	3	42	52	54	19	36	35	76	40
295	22	49	51	0	26	66	65	28	49	44	69	15
296	7	60	81	33	46	81	80	62	59	36	77	0
297	21	87	79	62	68	76	84	67	85	20	76	0
298	35	75	31	48	46	28	50	47	74	0	31	1
299	47	63	4	55	54	3	48	38	56	0	3	1
300	56	81	13	50	75	15	47	59	71	0	15	0
301	63	68	14	45	60	41	42	65	68	0	41	1
302	78	64	5	70	63	68	67	68	78	1	64	1
303	55	75	22	78	61	84	75	83	58	2	62	6
304	37	52	35	60	26	73	68	62	27	18	39	7
305	56	31	32	51	26	65	66	46	47	50	28	1
306	59	30	32	59	36	60	61	49	41	46	25	16
307	35	25	25	57	31	51	52	32	24	24	48	45
308	19	21	21	68	24	72	71	16	25	24	68	64
309	25	20	20	79	19	88	86	19	30	33	68	70
310	29	20	21	81	18	84	82	50	49	52	55	76
311	27	34	29	75	24	76	78	58	53	55	44	64
312	35	52	45	55	42	63	63	48	43	41	40	42
313	42	52	50	47	51	48	47	49	52	35	26	36
314	44	45	24	27	48	24	23	46	34	19	39	43
315	63	37	17	1	57	5	12	53	22	1	58	45
316	53	40	27	1	37	1	35	61	46	8	67	46
317	45	50	14	1	21	1	31	58	50	10	69	49
318	70	72	26	27	55	1	9	63	63	9	85	37
319	76	86	32	56	52	0	6	52	59	13	90	46
320	62	52	43	38	16	0	5	18	23	38	42	39
321	52	12	84	14	4	0	2	5	5	57	5	8
322	41	0	79	34	3	0	25	22	22	30	34	11
323	30	2	36	33	3	0	31	48	53	5	72	11
324	20	3	8	36	1	0	42	41	63	0	69	1
325	24	3	5	44	5	0	52	34	48	9	46	0
326	45	2	3	12	35	1	18	54	35	41	17	4
327	59	2	2	0	64	4	3	69	42	53	3	6
328	58	2	6	0	61	6	3	64	50	49	3	2
329	58	3	5	0	59	3	3	62	54	53	2	0
330	59	3	1	0	56	2	3	69	45	42	3	0
331	59	0	2	0	51	3	3	54	45	56	2	2
332	55	2	3	0	78	3	2	66	61	81	0	2
333	24	4	4	0	95	2	4	108	88	79	0	0
334	0	6	4	0	57	1	4	79	87	56	20	2
335	1	5	1	0	21	1	5	22	65	24	46	2
336	38	2	18	0	8	2	6	3	33	22	64	0
337	61	2	50	0	23	8	22	2	32	52	66	12
338	58	4	92	1	24	6	20	3	91	94	28	13
339	109	7	140	1	5	2	2	6	139	139	3	3
340	116	14	102	29	11	10	10	8	109	104	29	6
341	51	21	28	43	14	16	22	4	35	28	52	17
342	25	26	26	29	7	23	32	4	5	7	47	34
343	46	42	51	21	8	43	45	7	2	14	49	48
344	48	45	54	16	10	45	69	6	4	31	73	71
345	35	42	55	19	7	35	69	6	5	44	74	71
346	37	43	78	18	6	68	76	6	3	75	43	77
347	32	43	88	35	14	90	70	30	29	67	53	89
348	16	55	90	78	11	62	24	51	76	18	84	62
349	8	84	89	118	2	31	5	30	91	8	108	26
350	10	86	52	108	4	46	7	14	51	16	103	8
351	5	58	26	69	3	65	6	12	17	26	69	9
352	4	46	36	55	1	52	3	12	18	38	59	10
353	4	55	34	58	3	50	1	10	20	36	62	8
354	2	65	40	41	2	42	17	8	36	37	54	8
355	6	80	51	38	5	39	47	15	82	79	69	14
356	14	70	30	52	8	63	47	17	87	85	62	23
357	31	52	26	55	3	60	45	28	48	50	40	37
358	51	61	50	72	0	50	68	53	46	45	41	65
359	59	57	44	84	0	45	74	64	59	51	28	77
360	74	38	48	73	0	17	68	76	68	46	41	56
361	90	36	53	45	2	19	64	81	69	52	68	55
362	74	39	40	20	2	42	53	67	67	74	64	69
363	33	19	19	14	3	25	33	45	53	68	51	38
364	29	28	2	28	5	4	28	27	47	50	59	4
365	48	27	9	23	2	3	27	39	52	47	59	0
366	49	26	26	19	14	11	39	47	40	45	56	10
367	55	22	52	51	49	45	39	21	50	20	62	43
368	55	4	54	54	57	37	10	4	57	2	48	54
369	69	10	44	58	67	20	3	6	55	3	50	66
370	59	33	52	63	73	59	9	26	53	34	59	80
371	36	50	41	41	39	66	16	37	32	41	48	53
372	49	46	35	40	12	44	32	20	15	9	29	40
373	67	59	57	51	27	45	39	7	5	29	37	52
374	85	81	78	31	28	28	16	4	3	73	76	74
375	79	67	77	5	5	7	3	6	2	54	66	71
376	77	56	71	24	4	29	5	23	1	42	31	53
377	68	64	65	39	25	48	25	32	1	64	22	58
378	54	60	32	47	42	41	48	36	16	49	44	69
379	71	69	7	67	64	66	28	64	54	67	60	55
380	88	75	43	85	81	68	40	85	80	94	64	18
381	107	75	112	110	93	83	100	103	111	107	104	3
382	84	66	98	91	89	99	90	94	93	97	103	4
383	55	27	54	39	66	36	53	72	50	68	64	1
384	59	23	63	35	53	14	48	55	71	45	74	29
385	28	34	55	39	23	17	24	37	64	31	55	50
386	6	14	30	26	5	5	3	31	26	26	12	25
387	5	3	42	36	3	2	1	41	7	7	2	4
388	2	3	62	56	4	2	4	60	3	7	1	3
389	0	2	64	45	6	3	5	50	1	6	0	3
390	33	11	44	19	17	46	44	28	4	42	42	38
391	40	40	9	7	20	83	80	11	8	54	75	56
392	45	52	0	41	13	77	74	8	17	49	79	64
393	56	36	4	57	12	66	66	5	15	65	71	65
394	28	38	10	60	51	62	66	8	7	49	57	44
395	27	49	9	60	71	40	59	9	7	26	52	49
396	37	59	3	59	61	7	52	9	2	5	53	55
397	48	73	0	79	76	4	64	22	1	2	58	73
398	49	66	0	71	75	2	71	30	0	1	43	74
399	53	65	3	76	79	2	69	40	0	21	54	65
400	69	81	9	101	84	2	67	77	0	72	76	34
401	74	72	29	86	75	0	59	79	15	86	77	3
402	65	56	51	50	51	14	44	46	32	50	61	13
403	42	43	40	28	19	23	32	22	25	19	36	24
404	32	29	34	24	4	29	32	5	27	5	33	34
405	42	38	25	41	15	44	49	5	46	5	51	49
406	56	59	4	55	50	58	65	5	49	8	63	60
407	62	61	4	55	64	60	63	2	52	5	63	57
408	55	51	3	47	55	38	38	1	54	2	56	48
409	46	44	4	44	45	29	12	4	41	3	45	39
410	53	47	5	58	20	50	3	5	50	3	49	18
411	91	72	7	91	10	86	6	4	76	2	76	44
412	95	85	48	99	49	67	47	14	59	9	77	48
413	38	108	50	67	50	28	50	33	84	14	34	20
414	3	79	30	32	15	18	12	22	78	12	5	22
415	3	34	35	30	5	6	20	25	12	20	5	12
416	10	45	41	44	3	6	42	41	21	42	6	6
417	40	58	58	54	9	8	42	18	98	41	9	5
418	59	60	30	55	29	6	48	1	105	43	36	11
419	39	27	7	27	30	3	42	1	59	72	40	53
420	16	7	17	6	23	2	11	5	33	57	11	89
421	7	5	14	13	42	23	8	12	2	26	29	80
422	29	14	11	11	59	49	9	12	13	45	56	61
423	62	52	12	1	68	35	16	8	49	64	56	66
424	61	63	33	1	62	35	30	11	55	52	36	56
425	51	34	37	13	54	42	24	10	27	51	24	33
426	39	17	35	32	43	37	9	5	19	57	33	41
427	31	24	56	46	33	52	6	5	25	56	36	55
428	35	37	48	34	35	42	3	6	35	48	43	50
429	50	52	22	13	50	22	1	9	50	54	43	49
430	60	64	7	15	58	21	1	9	64	65	49	62
431	60	66	5	17	61	19	3	4	68	63	56	67
432	58	64	5	15	59	17	9	8	64	58	49	65
433	68	67	8	17	66	17	46	9	62	61	37	63
434	62	57	7	11	60	10	60	4	42	57	29	55
435	50	47	6	8	50	8	50	3	17	52	24	47
436	51	55	5	8	56	7	53	3	18	54	28	53
437	38	44	3	6	40	9	38	6	19	40	42	33
438	31	45	8	20	32	13	31	9	43	29	51	9
439	34	57	7	44	38	15	37	6	60	35	56	4
440	43	49	9	52	41	16	44	3	48	39	48	3
441	40	53	13	51	29	12	39	5	51	37	51	4
442	25	40	28	35	49	31	55	5	41	57	67	26
443	27	28	23	11	63	45	64	3	12	66	70	56
444	47	48	5	24	51	45	52	2	3	46	113	48
445	51	52	31	45	39	65	32	3	37	41	126	40
446	63	48	33	62	53	79	17	26	75	28	83	63
447	67	53	34	58	81	73	40	58	55	3	72	71
448	55	36	36	21	66	41	37	63	17	13	68	73
449	50	21	20	17	60	20	29	52	14	40	51	66
450	60	33	42	42	75	12	42	30	29	58	24	48
451	68	24	67	38	49	22	53	11	42	32	10	50
452	53	44	55	51	51	21	81	4	24	1	53	78
453	72	94	58	92	83	5	78	2	5	0	98	65
454	85	59	56	80	57	10	39	4	46	8	99	52
455	66	12	44	60	25	27	32	2	95	15	104	93
456	40	29	66	35	21	32	57	0	76	14	75	93
457	28	37	68	3	30	14	65	7	41	24	38	61
458	38	31	49	7	37	15	52	22	36	37	39	39
459	48	60	51	10	55	67	39	16	25	54	37	21
460	81	50	71	4	100	90	18	10	39	57	20	5
461	88	8	76	3	100	66	6	20	61	48	5	25
462	58	14	71	2	57	61	3	15	58	53	3	41
463	64	35	82	0	60	50	13	24	72	64	45	63
464	60	39	90	24	80	45	26	67	67	64	67	77
465	43	65	71	42	64	42	47	81	58	62	59	68
466	66	86	41	20	25	51	63	70	67	68	68	72
467	74	72	16	11	6	75	46	71	68	79	75	70
468	65	68	11	38	32	68	39	57	70	89	82	67
469	51	64	33	61	56	49	39	40	55	57	61	61
470	62	78	44	35	30	23	45	21	22	14	53	58
471	70	88	23	4	19	20	53	6	20	22	51	45
472	51	59	9	1	41	40	56	4	19	39	48	47
473	80	56	7	23	84	55	50	3	2	61	40	52
474	67	45	9	28	68	42	20	2	3	51	9	24
475	33	29	29	23	11	30	3	5	9	26	13	32
476	53	20	40	31	15	47	0	15	29	17	39	50
477	68	2	49	21	26	35	9	28	40	3	56	24
478	60	3	69	7	17	20	14	54	39	3	65	4
479	52	3	57	1	9	21	8	56	21	2	51	3
480	50	3	39	3	7	16	10	25	4	3	37	3
481	50	10	40	5	9	36	36	11	7	4	30	26
482	69	10	73	3	23	54	78	6	27	50	56	26
483	54	3	93	1	21	23	58	2	34	65	66	1
484	16	25	64	2	33	0	16	25	33	23	51	0
485	29	27	29	1	34	1	8	23	29	7	47	1
486	46	6	6	0	10	2	8	1	10	8	33	2
487	33	3	4	0	11	1	11	1	4	9	27	2
488	29	4	6	0	10	1	10	1	1	8	17	1
489	27	3	9	3	8	2	7	2	2	7	23	2
490	32	2	9	3	9	2	6	2	3	5	28	2
491	50	3	10	1	23	1	12	1	11	18	36	6
492	50	2	10	2	32	2	10	1	18	27	37	7
493	52	7	7	1	26	5	4	3	18	20	22	2
494	62	16	15	5	29	5	5	5	26	32	34	5
495	56	46	37	5	22	2	4	3	18	60	53	5
496	64	52	57	2	13	1	4	2	2	53	55	3
497	69	37	50	4	11	2	6	10	4	38	45	3
498	70	43	39	6	5	1	5	16	4	41	38	3
499	70	34	30	6	8	1	4	11	3	31	30	4
500	62	19	19	4	10	1	5	5	8	28	17	4
501	54	23	26	3	6	0	5	5	9	28	14	3
502	68	31	18	3	5	0	4	4	5	18	17	2
503	104	19	4	6	10	0	8	5	3	26	22	18
504	90	9	6	17	20	1	18	7	15	42	41	44
505	63	4	7	38	39	3	37	5	33	57	51	60
506	87	2	5	66	68	4	67	2	62	79	50	53
507	100	4	5	82	84	2	83	4	82	78	63	35
508	105	3	3	80	84	0	82	9	77	73	71	24
509	107	4	8	71	74	0	74	6	69	66	74	25
510	101	5	10	66	68	0	68	4	65	64	66	21
511	101	8	4	68	69	1	70	5	68	72	62	18
512	95	8	1	71	71	1	73	5	70	69	66	27
513	75	3	3	67	69	0	68	7	65	67	61	30
514	48	2	3	65	70	0	67	7	67	64	70	38
515	40	5	40	85	52	0	86	6	86	81	89	65
516	61	5	85	82	18	0	77	11	85	82	80	75
517	66	3	66	61	8	24	58	10	53	62	55	48
518	62	5	68	78	8	46	68	4	26	77	67	37
519	63	3	76	75	10	49	73	4	11	75	74	52
520	78	1	51	52	30	82	90	7	4	51	55	83
521	105	6	72	42	79	106	104	8	4	74	39	71
522	71	9	86	16	63	73	68	13	10	62	12	43
523	38	8	61	2	11	43	41	28	12	30	1	26
524	50	13	53	4	16	52	54	47	31	21	4	5
525	60	19	45	12	27	46	47	62	44	9	4	13
526	58	43	50	41	46	37	37	65	39	34	3	41
527	52	50	57	35	39	28	36	49	31	46	20	40
528	38	20	39	11	8	14	23	18	9	33	25	16
529	29	6	31	36	2	32	34	21	0	40	31	27
530	29	11	28	48	3	32	35	26	15	43	34	25
531	51	30	33	29	3	8	35	5	43	29	22	8
532	43	35	33	20	12	0	29	8	33	21	39	8
533	29	31	27	31	32	25	20	12	21	27	47	34
534	37	48	52	65	65	52	50	5	61	25	55	52
535	19	62	56	75	76	44	48	2	75	9	53	43
536	8	53	23	47	58	27	23	2	63	14	30	21
537	5	40	4	18	30	29	19	6	49	31	13	20
538	1	50	26	27	31	44	37	28	42	45	34	43
539	4	69	56	57	63	49	58	57	48	53	58	55
540	6	53	33	44	67	57	41	52	22	38	27	43
541	17	33	6	37	73	37	34	36	27	13	1	38
542	15	60	4	79	93	4	79	20	95	39	2	77
543	1	43	17	71	58	1	72	19	92	53	17	66
544	3	2	62	25	29	12	58	25	67	56	23	22
545	5	2	81	13	60	12	78	31	74	71	13	10
546	5	1	66	6	84	2	67	56	60	68	6	3
547	4	1	56	4	111	4	57	59	57	98	4	2
548	3	3	31	2	109	6	29	33	31	95	5	1
549	1	2	19	0	95	20	5	20	20	85	17	0
550	1	3	27	0	85	29	2	26	30	81	28	0
551	1	3	25	0	80	24	1	23	24	84	25	2
552	1	0	24	1	82	28	1	24	17	89	28	2
553	2	3	50	3	77	49	0	51	9	84	57	1
554	1	5	74	5	66	71	1	77	9	91	79	2
555	1	3	59	4	64	71	8	69	9	63	69	1
556	6	1	30	1	72	59	12	34	6	20	37	0
557	5	9	14	0	52	34	8	7	8	3	15	0
558	30	33	18	0	39	57	11	36	6	8	45	35
559	91	24	12	59	22	94	71	40	2	8	37	98
560	91	0	2	96	5	48	101	15	1	2	3	100
561	33	0	1	71	5	3	65	42	4	1	3	72
562	2	0	0	50	11	1	26	54	4	1	2	52
563	34	2	7	61	47	2	3	66	2	5	2	63
564	58	3	8	44	61	46	49	91	2	6	50	48
565	30	2	2	31	26	67	79	79	31	3	84	35
566	11	5	6	69	8	26	70	72	45	6	69	49
567	9	3	5	76	7	3	70	76	42	5	66	44
568	10	2	2	72	4	2	58	75	66	2	54	67
569	9	5	3	56	15	3	60	60	52	3	26	64
570	8	6	8	54	43	4	89	55	45	18	31	59
571	27	44	22	62	49	25	93	70	60	50	53	67
572	25	101	18	86	74	37	55	94	45	47	62	85
573	5	103	7	94	105	18	18	97	36	14	58	93
574	6	68	10	63	78	3	5	68	25	4	47	59
575	36	63	8	60	58	25	26	61	41	31	48	30
576	64	50	12	64	54	56	34	66	61	63	36	53
577	68	14	10	27	62	68	47	49	64	66	37	70
578	72	3	0	33	65	52	54	29	68	48	49	29
579	57	29	1	57	58	46	21	39	30	34	52	26
580	37	37	8	58	46	60	23	66	3	54	65	38
581	81	15	10	102	17	105	94	103	2	99	100	15
582	102	4	5	114	0	117	119	89	3	86	88	2
583	80	0	5	125	5	123	123	42	4	39	44	3
584	95	1	4	115	5	114	113	40	1	32	38	3
585	86	3	4	58	4	56	41	43	19	37	42	25
586	63	4	24	71	9	51	10	34	46	49	34	54
587	84	3	81	63	6	41	17	14	87	42	13	84
588	94	1	101	41	1	30	45	2	98	30	0	94
589	73	0	69	45	4	60	48	2	67	58	1	67
590	47	4	38	39	4	55	38	1	38	63	5	37
591	54	11	18	56	1	14	57	1	20	58	5	19
592	71	31	30	61	2	1	63	1	32	63	1	31
593	42	45	72	65	7	29	55	11	71	49	28	46
594	19	33	77	73	7	56	41	10	76	22	55	22
595	21	32	44	45	18	45	22	1	52	1	43	1
596	20	36	50	47	36	20	43	1	51	2	18	1
597	11	38	60	48	54	4	37	5	30	24	6	9
598	21	31	49	33	59	18	17	26	20	45	20	31
599	43	14	52	72	29	20	47	42	18	47	34	45
600	31	35	30	77	7	22	58	32	24	40	25	59
601	38	53	25	34	4	23	45	22	36	16	42	70
602	37	27	37	11	2	21	44	28	16	6	81	52
603	12	14	25	8	1	78	67	69	13	11	107	68
604	15	21	20	15	13	77	59	59	14	15	95	75
605	8	12	13	12	15	17	19	10	7	10	72	40
606	4	9	6	5	4	10	6	10	7	2	67	27
607	2	10	2	5	3	12	4	7	4	1	63	29
608	1	5	1	5	2	10	6	2	4	1	68	33
609	4	7	4	8	1	11	7	5	6	4	65	34
610	3	10	7	12	3	10	11	10	4	7	63	31
611	1	10	9	12	4	7	13	10	5	8	58	26
612	3	14	8	12	5	14	10	9	7	8	49	18
613	4	9	5	10	5	12	6	6	6	7	65	10
614	8	11	9	12	7	2	8	8	10	11	96	38
615	24	43	26	41	22	4	24	14	42	25	83	63
616	61	39	83	48	73	67	80	14	95	76	45	45
617	85	9	106	45	99	103	101	10	99	108	35	39
618	78	27	74	42	69	54	64	11	73	75	41	40
619	70	58	65	19	51	48	46	20	46	59	31	37
620	50	41	54	12	37	46	28	22	25	38	18	31
621	15	9	55	9	12	15	9	10	15	3	8	8
622	0	3	38	3	3	3	4	14	4	1	2	1
623	1	4	7	3	7	2	1	59	4	2	3	1
624	5	9	7	5	9	3	1	54	6	3	7	2
625	16	8	5	37	26	5	2	10	24	2	11	21
626	14	4	3	92	79	4	2	6	79	0	56	76
627	2	2	8	91	83	2	2	8	90	1	79	82
628	1	6	9	67	48	24	6	6	65	2	66	44
629	5	22	32	57	57	52	35	29	55	3	60	24
630	4	24	51	32	55	102	50	45	31	4	32	6
631	0	16	27	19	32	136	27	25	14	6	19	9
632	1	42	18	43	44	95	20	20	4	14	42	41
633	4	65	28	65	69	63	27	27	1	19	63	69
634	11	44	39	37	43	34	26	25	5	23	45	44
635	15	17	59	4	12	2	21	19	4	18	17	16
636	17	18	67	2	29	3	18	15	3	10	14	30
637	21	20	63	2	51	2	21	16	4	10	18	48
638	20	16	39	0	34	2	22	22	3	7	19	36
639	16	13	11	1	11	3	15	21	3	4	19	12
640	10	13	13	5	14	3	14	16	34	5	20	7
641	5	32	37	4	25	4	9	24	66	4	43	10
642	1	41	46	0	20	2	7	18	56	0	49	10
643	2	33	37	0	17	4	20	9	40	0	31	22
644	7	26	47	5	36	14	25	18	29	2	38	40
645	5	20	34	7	39	12	21	22	12	6	32	28
646	0	46	28	3	52	22	46	23	48	30	25	5
647	1	69	78	2	39	70	37	15	51	68	59	1
648	22	54	72	8	24	65	10	10	27	53	60	15
649	54	63	52	11	55	16	43	8	23	12	54	34
650	67	47	76	13	54	19	39	30	0	16	78	51
651	59	6	75	36	64	43	6	62	1	39	84	48
652	46	6	59	74	88	45	3	52	4	44	91	65
653	59	11	54	71	111	45	6	57	28	49	71	70
654	79	35	71	37	97	65	13	74	59	51	65	23
655	61	49	59	42	55	65	34	58	52	47	66	9
656	57	37	33	57	46	55	41	44	54	63	35	46
657	39	17	20	30	27	34	16	24	118	42	15	40
658	2	4	4	3	5	5	2	4	118	4	4	4
659	1	5	1	5	7	3	4	9	63	6	6	4
660	5	25	7	25	6	23	23	31	47	26	26	3
661	11	47	10	43	13	46	44	59	46	43	46	2
662	6	49	4	43	15	50	44	55	47	43	53	4
663	3	39	4	37	8	38	37	37	40	37	45	7
664	6	43	7	45	29	39	45	41	34	45	42	11
665	18	44	4	45	35	42	46	36	33	45	57	6
666	29	25	7	50	23	25	50	58	25	51	72	0
667	34	18	38	51	51	12	71	58	44	72	74	24
668	34	20	57	26	61	12	61	13	76	48	49	48
669	16	55	82	69	71	71	59	4	90	22	73	77
670	16	66	79	79	64	79	44	19	62	35	65	87
671	52	63	67	56	19	32	11	54	49	70	49	72
672	65	63	128	62	3	16	4	121	56	132	116	66
673	60	55	126	59	2	27	26	114	73	134	115	33
674	48	59	71	57	2	47	38	67	76	84	75	30
675	14	39	46	33	1	33	20	124	35	125	134	35
676	1	42	66	36	0	36	25	115	37	90	125	37
677	39	70	75	70	2	50	36	61	66	28	61	68
678	102	99	98	106	5	86	72	98	95	86	94	98
679	82	83	114	74	18	79	84	87	65	77	73	74
680	38	36	45	60	64	40	45	74	12	37	13	66
681	35	15	29	55	54	37	37	58	4	36	1	55
682	64	3	45	17	20	61	65	13	3	58	16	16
683	166	3	22	25	40	148	161	7	3	159	120	20
684	181	1	24	66	55	163	175	3	6	169	163	18
685	87	0	70	121	30	61	131	2	28	84	82	8
686	32	5	69	121	2	21	133	4	38	53	41	1
687	11	7	39	54	17	39	73	24	17	28	39	20
688	3	10	40	29	47	48	37	47	17	8	49	40
689	3	33	51	69	51	57	57	64	23	6	57	51
690	2	53	51	72	44	29	56	40	32	18	54	60
691	17	54	48	40	33	4	48	4	40	26	46	47
692	30	39	37	12	12	7	34	4	23	24	26	19
693	40	42	27	0	42	45	29	16	16	33	45	17
694	41	38	39	2	56	60	41	32	23	38	61	31
695	27	33	36	30	25	42	49	37	30	39	41	37
696	46	56	29	56	35	55	43	53	44	44	52	56
697	44	46	34	60	39	35	22	50	32	25	41	67
698	33	24	41	34	31	5	32	38	25	23	32	57
699	45	21	45	4	39	3	48	44	48	46	41	42
700	71	37	71	3	60	1	74	74	71	81	56	58
701	68	35	57	5	55	5	61	61	61	66	69	71
702	53	14	9	16	16	9	14	30	40	16	65	67
703	53	13	23	23	3	29	20	45	51	10	47	44
704	31	24	67	16	3	60	53	67	68	43	28	16
705	28	41	67	16	8	44	53	68	67	54	53	36
706	18	56	27	42	17	8	26	58	53	29	71	62
707	6	73	8	58	26	15	27	64	44	15	61	66
708	17	70	36	35	54	44	46	37	23	8	57	48
709	47	77	69	18	89	70	73	6	17	17	66	24
710	68	80	87	47	63	57	82	5	50	49	85	17
711	64	61	82	69	17	34	67	7	73	69	81	23
712	61	67	67	69	34	44	67	4	67	67	67	31
713	64	80	76	74	57	56	63	24	51	55	74	20
714	73	78	47	86	55	70	26	61	19	21	77	33
715	70	63	23	65	66	52	14	67	26	12	67	56
716	58	53	27	15	66	50	47	46	54	10	55	52
717	76	49	63	0	43	57	79	32	78	0	70	49
718	78	48	89	2	26	36	68	21	79	2	65	40
719	35	27	83	3	12	17	26	9	31	2	25	19
720	41	11	98	45	45	64	55	17	25	19	38	1
721	60	17	73	60	69	87	74	25	38	36	42	5
722	45	23	46	33	41	47	20	29	21	41	20	25
723	48	63	65	67	24	59	2	58	11	39	52	35
724	55	74	69	80	11	41	2	75	33	51	68	32
725	68	51	61	65	4	5	1	70	54	59	69	18
726	67	57	66	82	2	7	8	73	64	63	67	1
727	39	58	98	71	8	33	15	46	83	86	58	22
728	33	23	90	47	49	52	34	25	77	68	58	33
729	58	1	72	74	92	67	39	54	56	40	82	12
730	92	43	91	74	99	96	15	55	36	23	72	1
731	68	54	88	22	53	76	5	22	19	6	20	4
732	60	60	85	1	3	67	9	4	8	1	4	6
733	93	101	96	4	39	82	40	39	13	0	35	26
734	99	93	91	3	85	89	72	57	17	0	86	72
735	66	54	42	2	62	67	55	39	25	0	72	64
736	67	84	6	3	71	92	88	38	41	0	41	49
737	84	91	8	4	74	109	94	56	57	0	56	58
738	43	61	65	72	89	100	63	72	62	3	112	32
739	28	60	89	102	107	98	70	50	26	20	110	8
740	78	22	59	75	63	72	64	68	2	78	74	1
741	143	1	82	124	37	104	60	114	27	137	128	40
742	175	6	71	160	90	155	51	154	53	147	93	45
743	152	35	38	136	135	149	24	158	60	129	8	5
744	90	46	50	71	84	89	17	87	52	84	8	0
745	38	21	64	25	51	35	18	24	27	25	39	0
746	17	23	60	42	37	32	19	25	19	0	44	18
747	12	40	42	33	41	50	39	46	13	0	30	27
748	12	27	43	20	50	23	27	38	26	4	34	13
749	42	9	57	45	69	3	8	66	55	4	17	5
750	63	19	49	50	78	0	2	71	48	14	5	14
751	47	26	30	42	50	4	3	39	24	24	15	21
752	43	16	24	49	28	4	4	28	9	37	10	14
753	70	22	14	79	43	9	20	59	3	65	4	32
754	75	52	2	74	58	44	18	67	34	68	7	48
755	34	72	2	77	75	81	1	70	70	69	5	75
756	1	109	4	113	112	81	1	111	109	110	5	113
757	0	103	6	101	99	70	1	101	100	101	4	103
758	1	42	13	79	75	72	1	78	40	41	6	79
759	1	79	13	111	49	72	0	99	78	76	6	111
760	0	66	5	157	14	113	1	68	69	149	7	162
761	2	2	5	140	5	116	1	11	5	135	7	142
762	2	4	7	93	5	72	0	6	4	85	3	88
763	0	7	9	91	17	83	0	7	9	85	5	87
764	2	13	7	85	49	90	2	10	12	79	8	82
765	4	12	5	86	90	87	2	7	8	81	11	83
766	4	28	6	83	85	66	2	21	8	64	26	67
767	24	48	6	59	35	33	3	40	9	15	44	29
768	60	28	34	60	11	49	3	23	10	2	26	49
769	70	8	69	80	32	76	19	28	39	17	21	67
770	40	5	65	75	66	67	98	29	126	45	44	35
771	10	3	41	57	47	74	150	5	172	45	41	21
772	21	5	42	55	10	69	92	5	98	43	43	51
773	32	6	40	49	8	41	40	7	36	43	40	55
774	27	4	23	52	5	27	25	5	26	23	21	49
775	33	3	27	59	1	29	32	4	31	25	25	60
776	50	5	34	57	2	45	33	2	31	42	42	53
777	57	5	57	71	6	46	35	1	59	48	42	84
778	75	1	66	45	7	67	36	5	73	72	66	113
779	105	6	46	5	5	78	58	7	80	102	79	79
780	89	13	29	4	32	68	102	6	120	125	77	63
781	100	11	46	4	67	78	130	42	135	120	86	63
782	92	4	69	4	78	71	114	74	98	65	74	59
783	59	7	75	5	82	74	83	79	62	35	79	62
784	49	8	103	5	102	101	58	103	95	25	102	30
785	19	7	91	1	87	75	27	80	93	27	77	1
786	5	17	50	2	32	37	14	44	39	40	38	31
787	5	11	70	8	12	54	5	54	56	50	51	73
788	3	62	125	6	17	59	16	107	125	104	107	113
789	6	94	137	18	34	65	54	109	115	140	141	124
790	36	38	101	25	60	75	75	40	73	101	104	87
791	75	12	88	8	83	83	82	16	79	84	91	75
792	79	18	84	1	81	77	77	18	80	78	88	74
793	70	23	67	1	70	64	64	21	73	64	70	68
794	77	26	67	2	72	73	71	26	71	72	70	77
795	85	27	80	2	80	80	63	24	80	79	76	83
796	49	18	77	1	50	73	58	15	52	72	72	51
797	16	33	68	1	17	69	74	32	19	67	71	37
798	33	53	59	5	32	62	68	29	35	51	54	32
799	27	42	47	15	43	31	44	8	38	22	19	7
800	27	46	47	45	38	13	49	15	48	14	15	4
801	45	40	39	50	35	12	40	25	49	15	31	4
802	64	21	47	38	63	21	30	57	69	30	76	23
803	64	13	37	41	70	20	27	56	74	39	78	23
804	42	8	9	31	52	10	8	26	37	34	41	8
805	46	33	19	39	52	36	29	40	31	50	45	33
806	56	50	44	59	70	60	55	65	48	61	46	61
807	46	51	56	49	98	58	54	70	64	47	42	58
808	56	63	64	43	96	53	61	82	74	38	57	63
809	56	48	42	30	63	38	43	66	61	34	48	52
810	36	36	36	25	51	36	30	29	51	25	42	30
811	41	42	55	40	62	41	45	25	67	21	48	40
812	50	52	68	45	67	41	27	43	61	34	46	56
813	41	52	69	43	47	37	14	45	45	44	48	45
814	22	32	42	26	28	23	25	27	26	37	32	27
815	16	31	37	18	43	31	42	13	19	23	21	37
816	17	45	48	15	56	52	57	8	20	8	23	63
817	22	38	46	17	50	37	51	11	19	4	20	55
818	29	21	29	22	38	15	37	12	15	2	15	32
819	22	22	45	19	27	16	26	17	13	11	16	20
820	8	37	46	35	37	19	13	23	30	38	14	31
821	5	57	18	50	59	27	6	15	54	50	24	58
822	3	67	13	38	63	17	4	32	62	55	60	63
823	9	96	30	17	95	2	4	59	97	94	107	94
824	11	164	98	4	164	6	2	113	166	161	101	161
825	55	120	137	2	168	6	4	97	168	161	36	112
826	89	49	95	47	93	18	28	13	96	69	5	14
827	46	79	60	79	71	67	40	2	31	50	7	3
828	18	59	60	66	75	84	17	31	1	73	32	31
829	12	67	44	47	38	49	49	77	42	40	39	36
830	13	112	15	14	8	29	110	115	111	9	9	14
831	35	63	5	2	7	49	92	98	98	0	2	35
832	50	16	19	15	40	50	43	35	61	9	17	47
833	53	23	35	31	72	21	35	6	65	9	25	57
834	72	28	30	47	69	8	25	3	60	0	31	58
835	72	34	17	56	63	4	31	26	30	27	45	54
836	100	87	6	51	87	1	85	92	5	82	52	66
837	95	99	4	37	77	0	77	98	1	68	36	48
838	105	113	3	15	100	1	98	113	2	17	8	23
839	114	123	2	8	119	1	119	122	10	5	1	11
840	39	49	3	24	47	0	76	79	15	23	27	41
841	6	9	5	25	14	3	40	42	12	73	82	90
842	1	2	42	6	11	5	24	40	49	78	80	98
843	0	3	83	4	5	4	65	75	90	59	70	84
844	0	3	76	8	5	6	88	60	77	47	86	68
845	1	4	61	6	8	5	68	50	59	40	68	54
846	2	59	33	5	7	2	87	36	32	76	31	83
847	3	106	10	5	7	1	109	15	7	100	8	107
848	5	85	11	6	9	4	77	9	4	99	6	82
849	4	35	8	7	23	22	30	16	3	110	2	33
850	49	5	9	5	40	44	0	19	3	97	0	5
851	70	20	18	18	39	39	13	26	6	50	0	25
852	46	28	27	33	31	36	30	47	13	28	11	43
853	30	24	21	22	20	31	24	52	14	23	17	28
854	7	36	7	5	8	9	10	39	8	9	7	6
855	3	32	0	4	4	2	5	45	1	2	20	0
856	7	14	0	3	2	3	6	53	1	1	23	0
857	8	74	4	4	3	3	8	89	2	3	33	1
858	30	99	9	5	9	4	30	102	17	29	66	1
859	49	79	5	1	35	5	31	41	16	29	39	0
860	45	68	3	2	52	4	9	8	0	5	6	2
861	29	38	5	3	61	37	37	1	0	6	21	4
862	19	22	4	4	62	55	45	13	16	10	66	9
863	45	6	30	3	27	19	39	33	40	25	94	13
864	44	4	61	24	25	0	41	38	55	32	81	29
865	32	39	44	27	32	31	21	46	66	38	58	30
866	57	42	27	8	45	57	28	29	76	52	46	32
867	39	28	38	24	60	30	20	17	64	44	47	32
868	4	53	61	59	66	4	2	53	62	57	63	7
869	4	75	55	61	64	9	5	40	62	60	59	1
870	4	65	17	55	39	25	34	34	45	47	28	2
871	6	24	4	52	17	18	31	42	32	46	10	1
872	36	12	5	36	1	3	5	30	27	37	1	2
873	39	20	41	55	34	37	20	36	37	18	0	36
874	40	13	52	51	48	49	16	17	64	0	1	65
875	72	2	22	37	29	25	1	2	88	0	5	66
876	41	2	35	49	37	35	3	4	63	0	5	56
877	5	2	47	39	41	44	2	6	19	1	4	39
878	21	30	41	29	37	41	17	40	18	19	22	47
879	52	55	54	48	47	47	41	68	24	41	27	64
880	59	39	48	70	58	53	51	58	16	50	34	78
881	53	23	25	79	62	58	56	55	20	61	58	56
882	72	50	44	52	54	34	64	54	44	59	74	49
883	59	59	56	9	37	26	43	49	33	44	49	61
884	16	21	48	0	18	58	40	61	2	50	41	51
885	19	23	49	19	23	71	75	86	32	67	77	49
886	44	31	60	38	48	60	53	63	36	39	46	45
887	33	9	69	63	71	67	11	14	5	3	2	65
888	13	5	53	63	66	50	4	1	2	18	17	65
889	10	7	59	26	47	12	3	7	34	56	49	21
890	29	3	67	47	66	47	21	42	46	46	38	9
891	55	26	70	74	70	42	65	64	43	41	35	36
892	70	63	63	70	62	25	75	64	62	72	62	70
893	66	40	30	58	54	43	38	56	49	59	55	58
894	44	3	27	39	43	46	27	42	36	35	43	39
895	29	5	29	36	76	71	64	70	21	25	70	67
896	60	8	36	42	77	44	51	66	1	10	66	94
897	102	30	74	60	26	49	21	35	3	0	35	95
898	80	67	94	68	6	73	40	32	5	0	32	66
899	43	93	91	40	40	43	71	22	14	0	23	77
900	29	104	94	9	63	28	61	10	62	0	8	63
901	38	68	62	16	32	26	29	7	57	22	23	12
902	42	61	28	62	12	51	52	12	15	36	74	9
903	51	77	50	83	8	37	38	49	35	40	87	5
904	59	56	61	64	6	3	3	68	29	52	64	0
905	47	38	43	45	7	1	6	51	2	48	51	0
906	50	49	43	16	5	2	8	53	0	26	51	0
907	50	43	26	0	5	2	6	43	2	6	45	2
908	24	17	2	2	9	20	25	55	4	1	39	5
909	13	23	13	12	16	35	44	68	10	3	46	6
910	35	52	33	22	36	39	32	38	35	21	32	11
911	41	67	49	25	42	27	25	23	41	24	15	30
912	30	45	48	44	46	3	39	25	18	20	20	39
913	27	24	49	58	47	0	46	30	7	19	24	33
914	46	44	61	53	52	4	30	39	30	6	9	26
915	64	72	35	63	73	23	29	62	45	38	0	37
916	83	77	6	80	76	54	21	82	19	72	0	65
917	102	88	48	71	81	57	2	70	3	59	1	86
918	99	70	51	67	47	69	24	35	50	72	50	49
919	89	69	33	48	36	82	60	27	87	80	86	10
920	88	70	36	14	42	39	41	27	46	41	39	14
921	75	32	21	16	23	13	15	16	13	21	10	14
922	34	32	34	57	34	30	32	26	30	34	31	39
923	8	30	53	48	49	56	53	43	51	46	33	53
924	5	57	52	7	77	102	80	76	76	75	52	35
925	3	113	34	10	82	95	79	83	80	79	110	65
926	4	129	36	23	70	74	65	67	67	66	143	106
927	5	114	87	80	57	107	57	57	58	60	117	100
928	8	85	83	79	45	84	44	46	46	46	67	73
929	6	65	47	49	57	21	56	56	52	56	51	59
930	1	55	52	59	61	31	59	58	40	59	30	57
931	4	48	51	51	56	58	50	53	30	54	13	49
932	3	43	40	47	39	56	51	53	41	50	31	38
933	1	43	31	49	30	44	53	52	42	49	42	32
934	2	37	29	43	28	18	45	52	46	47	38	29
935	2	54	15	43	15	2	45	55	70	47	21	15
936	10	81	45	36	49	20	39	58	76	40	43	46
937	14	62	58	14	61	36	14	45	48	18	56	58
938	20	29	24	21	24	39	3	27	29	12	24	31
939	31	25	18	26	22	30	12	45	43	36	42	30
940	56	35	53	10	59	10	17	53	35	77	86	25
941	62	42	60	1	64	2	7	45	7	69	75	10
942	56	67	53	2	55	3	1	55	4	65	65	2
943	57	61	71	2	61	3	3	44	4	67	64	2
944	30	59	75	0	59	0	3	58	1	69	69	2
945	21	75	71	0	62	3	4	76	3	85	85	8
946	56	76	72	1	76	6	8	81	4	86	86	24
947	78	95	95	1	101	3	4	100	1	113	112	22
948	54	81	86	0	85	0	5	78	15	89	87	11
949	23	58	49	25	63	2	6	57	38	48	41	32
950	7	73	48	80	60	3	1	78	51	82	21	53
951	2	74	66	98	66	2	3	81	81	83	3	64
952	6	77	78	95	60	3	4	68	96	71	7	59
953	6	65	67	65	38	3	2	67	64	55	7	66
954	24	44	46	28	38	4	3	56	43	26	4	82
955	30	37	38	29	44	5	3	42	42	28	4	63
956	25	33	41	38	54	4	4	41	43	38	1	51
957	40	32	55	53	53	7	33	60	44	55	9	56
958	25	17	70	66	57	31	68	72	30	66	46	69
959	21	36	78	80	84	68	68	65	29	53	50	66
960	43	37	47	60	76	63	42	32	43	33	28	36
961	36	16	26	23	43	30	38	11	39	20	29	29
962	101	21	91	20	52	100	56	25	55	4	88	23
963	99	25	87	18	47	99	40	21	53	2	83	1
964	13	20	19	4	15	8	18	7	17	6	10	2
965	54	29	23	40	21	6	61	41	13	9	17	27
966	64	25	32	64	30	21	90	63	29	22	29	32
967	62	8	64	66	37	54	78	66	24	65	45	56
968	79	5	86	75	25	71	79	79	9	79	42	85
969	61	2	57	43	6	65	61	67	16	42	12	56
970	66	6	73	45	16	46	42	46	52	44	1	27
971	74	13	75	70	37	40	46	39	61	72	0	10
972	56	10	51	71	65	64	65	49	53	61	4	12
973	19	20	54	67	57	65	57	36	47	45	22	37
974	8	49	30	40	45	48	47	40	54	60	39	49
975	26	61	2	32	54	51	55	32	69	57	45	49
976	28	66	1	57	56	60	58	5	59	46	52	58
977	36	62	0	68	69	69	69	5	64	67	64	69
978	37	50	0	58	58	53	48	14	46	64	51	53
979	20	41	0	37	50	35	20	22	39	41	31	17
980	16	22	3	24	52	26	12	22	44	33	18	5
981	31	24	34	10	47	35	15	27	43	42	25	18
982	44	25	52	19	52	46	21	24	48	54	27	21
983	64	10	64	25	67	54	45	15	66	79	10	5
984	72	19	61	23	48	58	60	9	66	77	35	16
985	93	42	48	78	17	48	49	1	55	30	68	17
986	113	31	46	106	28	58	49	0	64	18	55	18
987	51	23	52	76	42	53	26	0	56	48	37	52
988	4	36	71	52	53	50	3	4	35	62	56	65
989	0	20	76	44	59	67	1	9	13	60	78	62
990	5	4	74	51	59	64	2	28	41	47	69	64
991	5	2	60	43	73	62	2	52	65	51	45	75
992	0	5	54	42	75	66	2	58	48	62	42	71
993	0	21	30	39	48	43	5	36	34	36	51	29
994	2	34	7	31	41	27	12	17	30	29	40	4
995	3	36	23	22	48	15	21	23	34	23	29	3
996	7	58	52	7	57	10	41	43	54	7	31	7
997	9	78	80	6	32	9	68	70	73	8	21	13
998	55	74	115	4	5	3	104	71	66	68	67	10
999	125	103	152	2	9	0	97	52	98	98	99	18
1000	108	72	114	43	6	37	67	61	105	86	80	36
1001	103	4	97	87	1	83	66	78	76	100	96	22
1002	128	4	127	93	2	91	60	99	96	100	96	6
1003	91	12	100	76	4	72	55	88	84	79	66	6
1004	51	24	64	56	22	56	59	31	50	40	43	13
1005	64	51	63	77	51	65	69	4	47	42	44	47
1006	67	60	51	79	58	51	55	1	30	57	23	37
1007	61	55	18	34	58	49	49	3	6	56	0	3
1008	72	53	11	4	55	56	51	6	5	54	0	4
1009	62	55	39	6	57	59	56	8	6	58	3	3
1010	53	61	56	9	60	62	62	10	2	59	3	3
1011	50	67	60	7	66	62	63	7	6	62	3	3
1012	58	79	78	4	80	72	74	9	9	77	3	5
1013	48	63	71	4	62	61	61	16	13	65	1	8
1014	42	46	51	8	47	47	46	12	18	29	2	6
1015	60	53	49	8	54	51	50	3	11	7	2	3
1016	70	65	64	6	64	63	67	2	7	4	3	2
1017	61	67	68	5	68	65	73	6	7	3	3	2
1018	54	64	65	3	71	67	69	13	4	3	2	4
1019	58	62	60	6	70	68	66	10	2	0	2	4
1020	64	57	56	9	60	60	59	5	3	1	2	5
1021	63	59	64	6	59	60	59	6	3	3	3	6
1022	68	74	69	5	71	69	69	4	2	2	3	5
1023	74	68	68	4	66	71	70	8	24	18	6	7
1024	84	28	61	17	28	50	48	22	56	33	21	22
1025	75	18	54	44	35	45	31	32	59	17	44	33
1026	45	35	39	43	56	55	38	36	44	12	42	36
1027	41	44	37	19	49	50	55	50	42	34	45	45
1028	25	54	65	4	73	66	77	56	61	63	78	55
1029	10	38	80	0	72	77	73	30	76	53	68	59
1030	26	29	83	0	91	55	49	5	82	50	58	28
1031	20	46	74	0	106	63	40	3	68	83	78	0
1032	3	63	67	2	75	77	33	1	42	86	78	1
1033	54	47	101	32	60	88	72	3	72	48	74	11
1034	68	48	113	50	31	104	108	43	94	10	80	44
1035	21	94	87	26	11	74	110	110	99	5	100	56
1036	6	113	94	14	9	41	109	117	112	25	111	62
1037	3	93	75	22	17	28	86	57	69	68	88	69
1038	36	72	53	30	47	44	56	71	51	87	68	60
1039	69	43	70	30	63	61	56	94	58	73	43	60
1040	102	27	62	14	57	41	76	55	40	49	28	59
1041	89	33	38	2	47	14	59	43	35	22	23	32
1042	45	20	29	11	39	1	53	46	41	19	11	3
1043	46	35	50	10	54	1	66	56	58	38	7	1
1044	49	49	71	2	60	4	66	47	72	54	12	6
1045	59	45	49	2	66	22	60	24	49	49	29	17
1046	62	42	41	2	73	41	64	24	44	22	21	17
1047	65	56	66	1	69	42	70	37	60	2	20	6
1048	57	102	53	0	63	32	57	32	93	0	31	1
1049	49	93	44	0	54	27	45	28	89	5	26	3
1050	55	58	55	0	58	32	48	45	52	7	23	12
1051	61	50	36	3	45	32	58	36	54	30	21	36
1052	85	44	9	5	30	27	80	8	31	74	22	79
1053	74	43	25	4	35	17	67	14	12	57	30	68
1054	48	41	45	3	42	7	43	37	8	13	41	40
1055	60	58	61	2	58	2	61	58	6	4	57	59
1056	63	65	77	6	76	5	75	74	7	2	73	73
1057	78	68	83	5	51	5	85	81	33	3	79	84
1058	111	61	98	0	11	2	112	104	89	3	91	113
1059	91	109	75	2	3	18	90	93	88	5	71	94
1060	77	110	61	3	8	64	73	66	61	10	66	77
1061	99	30	82	2	15	94	94	81	83	25	87	99
1062	90	8	75	20	32	105	107	85	93	35	74	91
1063	45	5	96	23	33	90	126	104	86	37	51	46
1064	12	5	78	11	32	61	93	70	54	32	33	14
1065	11	4	28	8	42	53	47	5	19	16	17	11
1066	5	4	28	2	46	44	40	1	20	21	20	2
1067	2	6	31	3	60	54	55	6	29	33	37	1
1068	27	39	43	24	73	57	60	15	43	29	50	16
1069	73	71	77	71	73	70	58	54	77	20	75	71
1070	78	65	60	69	57	77	58	81	58	8	72	83
1071	60	68	48	64	52	56	45	45	8	4	35	48
1072	60	67	73	83	65	67	58	9	1	16	28	26
1073	61	32	74	74	77	79	81	5	0	34	47	24
1074	63	15	61	40	69	66	77	10	0	33	49	48
1075	82	25	45	18	77	37	85	34	1	22	30	75
1076	108	22	53	29	86	42	90	48	2	14	23	65
1077	68	24	39	30	43	51	59	27	6	23	36	41
1078	23	38	29	32	30	41	21	27	6	39	40	30
1079	44	51	53	19	41	45	35	37	28	54	51	10
1080	60	58	83	3	35	66	93	30	60	73	64	1
1081	76	66	79	5	53	71	89	53	71	76	37	3
1082	92	71	40	14	45	28	30	88	85	82	15	4
1083	78	55	30	31	32	0	2	75	73	71	30	3
1084	62	36	50	39	41	1	3	51	52	53	51	2
1085	55	36	59	40	42	2	2	56	58	59	62	5
1086	41	33	45	37	33	16	8	47	46	48	49	8
1087	31	20	21	26	23	30	19	29	38	26	36	32
1088	17	9	6	11	14	17	13	12	62	12	20	61
1089	9	1	21	3	4	33	35	1	65	21	38	68
1090	46	1	41	2	3	51	53	1	35	64	54	56
1091	67	2	57	0	2	36	38	1	20	73	52	51
1092	56	1	78	0	1	54	56	2	39	77	79	75
1093	54	0	74	0	11	63	65	1	58	74	82	64
1094	40	18	52	0	23	47	50	5	63	29	61	29
1095	45	42	39	15	36	33	35	20	51	18	48	10
1096	58	63	26	54	58	22	18	21	47	53	62	33
1097	44	50	8	47	49	21	7	6	37	51	44	39
1098	40	26	1	19	33	23	26	17	35	32	26	35
1099	33	31	4	11	47	43	50	48	57	50	52	60
1100	55	25	13	8	68	59	68	75	81	68	46	69
1101	62	7	37	36	72	62	63	78	92	60	37	57
1102	33	5	47	49	59	56	27	55	60	31	43	31
1103	68	8	34	37	42	23	22	37	55	32	68	44
1104	81	5	55	55	59	3	53	47	73	60	87	69
1105	45	16	69	62	67	4	57	32	59	62	58	55
1106	36	46	72	68	74	7	52	8	71	48	64	19
1107	72	45	44	49	73	53	90	25	104	79	49	3
1108	73	17	6	4	36	78	88	35	87	89	6	6
1109	49	13	5	4	32	61	56	34	61	61	5	3
1110	63	10	7	9	31	59	59	32	57	52	5	4
1111	65	13	9	6	30	64	70	29	64	59	6	5
1112	29	53	3	3	55	63	63	34	38	61	8	5
1113	22	76	3	2	87	68	73	58	7	69	7	6
1114	95	57	4	0	118	67	110	107	3	65	4	2
1115	127	67	60	0	115	87	114	109	2	80	1	0
1116	83	79	70	1	83	72	62	43	10	91	0	2
1117	62	79	23	4	86	28	22	9	48	80	0	13
1118	33	62	22	4	65	26	21	12	58	65	0	11
1119	2	42	19	5	38	17	21	8	39	38	1	0
1120	31	58	13	5	58	7	27	6	52	49	1	2
1121	76	53	7	6	59	9	63	10	68	65	3	6
1122	55	32	7	6	59	38	76	16	75	47	6	4
1123	45	39	10	2	69	63	38	16	67	49	4	0
1124	70	59	24	1	66	70	30	8	65	70	1	0
1125	55	104	38	3	60	58	46	6	58	54	2	0
1126	62	102	67	36	63	42	56	9	59	60	4	1
1127	68	54	70	51	58	28	57	16	53	45	26	1
1128	34	35	47	26	60	45	58	21	28	7	55	0
1129	24	17	26	12	48	43	47	9	19	3	45	8
1130	40	28	29	34	39	32	41	27	39	31	40	33
1131	35	61	44	55	57	44	57	62	62	60	56	58
1132	37	69	21	60	59	20	32	63	63	64	65	58
1133	59	43	14	49	62	2	10	47	59	49	48	40
1134	67	13	43	45	62	1	42	34	61	46	48	46
1135	70	7	71	66	66	3	67	17	70	64	69	66
1136	40	13	50	50	41	3	39	12	44	42	46	47
1137	8	16	20	23	12	1	6	13	15	14	17	18
1138	23	28	29	29	12	3	15	7	28	26	27	27
1139	57	59	58	51	17	14	55	9	57	60	59	51
1140	87	83	82	32	54	55	85	9	80	83	84	70
1141	97	88	150	2	51	92	89	9	93	88	145	104
1142	54	45	189	2	22	50	47	13	50	45	182	141
1143	38	6	92	1	53	2	3	9	4	4	90	80
1144	80	24	30	1	92	30	42	19	32	25	42	17
1145	91	53	60	1	101	65	102	67	56	54	84	19
1146	90	46	72	34	93	73	106	91	82	62	82	4
1147	106	14	88	83	62	50	62	57	105	82	83	11
1148	85	3	80	72	38	14	19	43	72	75	75	18
1149	51	5	57	41	51	19	23	59	37	45	56	8
1150	59	7	70	46	64	53	43	65	58	48	66	1
1151	65	34	82	62	63	63	46	67	61	59	70	0
1152	56	58	55	54	46	39	34	55	59	52	58	1
1153	70	51	49	46	25	42	48	42	75	44	52	16
1154	80	69	70	61	37	67	42	54	74	64	75	45
1155	89	93	70	69	88	71	8	82	65	76	84	70
1156	81	85	63	74	67	75	24	51	66	39	61	41
1157	103	112	77	111	16	112	94	2	65	0	47	1
1158	98	98	94	109	9	108	101	1	48	0	59	0
1159	39	45	71	64	30	55	52	27	44	8	56	20
1160	42	50	51	50	56	46	45	55	54	16	52	49
1161	73	66	44	71	74	67	39	70	56	34	54	62
1162	86	62	52	86	85	83	63	74	27	49	23	67
1163	63	71	79	89	91	98	97	65	8	73	0	77
1164	42	73	75	78	82	79	80	56	33	79	4	63
1165	20	55	50	33	40	52	58	32	34	35	26	48
1166	1	46	49	8	32	30	39	13	8	9	48	60
1167	3	57	71	6	43	10	16	6	4	6	79	63
1168	4	88	55	2	29	56	54	3	2	8	103	99
1169	3	72	19	7	46	74	100	18	19	6	87	94
1170	5	80	20	8	69	62	75	45	51	1	59	56
1171	3	197	39	3	58	47	24	42	43	0	26	58
1172	2	183	54	3	54	34	10	50	48	0	10	56
1173	3	72	32	3	35	46	16	42	43	0	8	36
1174	10	74	27	4	38	72	37	25	37	2	38	10
1175	12	85	64	2	70	78	68	64	70	46	61	5
1176	7	69	63	2	67	62	69	65	67	62	60	5
1177	7	49	42	3	33	59	38	45	34	41	59	4
1178	4	52	43	4	14	40	14	47	14	46	43	4
1179	8	70	53	6	14	54	14	56	16	57	53	7
1180	25	108	69	23	43	88	42	75	54	51	94	40
1181	24	126	66	36	62	52	36	67	54	17	91	56
1182	7	85	40	29	48	3	7	41	34	4	35	42
1183	1	37	37	14	29	1	8	17	49	3	5	45
1184	29	22	39	4	11	15	29	31	46	21	22	49
1185	101	60	51	7	66	15	98	89	24	22	83	86
1186	104	82	75	12	94	27	109	93	27	4	63	60
1187	58	44	73	8	81	60	80	56	50	5	1	1
1188	58	42	64	43	81	47	59	68	62	14	3	20
1189	82	74	71	94	70	46	40	99	72	45	4	50
1190	65	66	89	96	81	83	55	91	63	86	4	69
1191	41	68	86	86	81	69	60	70	29	95	9	72
1192	50	48	64	69	53	18	43	55	11	60	16	61
1193	44	24	33	37	27	0	33	32	29	39	30	48
1194	47	49	38	38	15	2	52	15	48	50	54	63
1195	39	30	77	79	14	4	43	15	37	32	35	99
1196	24	14	67	69	21	7	30	23	25	20	4	72
1197	14	18	24	20	12	11	25	20	22	21	4	16
1198	4	6	9	5	2	7	7	11	8	8	4	1
1199	7	6	7	9	2	5	1	6	7	7	9	2
1200	7	12	5	9	1	10	5	6	5	6	8	2
1201	5	17	3	9	5	18	14	2	4	1	4	2
1202	9	27	5	10	6	28	26	3	10	5	5	5
1203	15	23	5	13	1	29	27	6	15	6	11	3
1204	22	10	6	22	1	24	12	5	20	2	21	0
1205	44	7	20	48	4	42	9	3	44	1	46	0
1206	67	7	38	75	6	66	16	3	68	0	70	1
1207	88	7	41	91	4	85	50	5	86	0	87	3
1208	86	5	18	85	2	83	75	4	84	0	85	2
1209	69	6	1	70	6	70	69	3	60	1	71	2
1210	60	7	3	59	20	63	57	7	27	2	60	3
1211	48	24	16	25	36	45	39	8	4	2	46	23
1212	58	37	32	4	56	37	38	22	3	19	39	37
1213	48	23	22	5	37	21	24	25	0	23	20	18
1214	14	7	6	3	1	4	3	17	0	17	1	3
1215	5	4	7	2	4	5	1	38	0	30	2	4
1216	14	5	13	5	9	7	1	65	4	52	6	13
1217	47	8	46	4	10	4	4	71	5	67	8	16
1218	58	9	59	11	8	11	6	62	11	61	7	17
1219	64	10	63	53	12	52	36	63	43	56	6	55
1220	53	8	83	71	34	72	49	64	76	40	26	58
1221	12	10	86	72	49	48	23	48	84	13	42	16
1222	1	11	92	82	73	25	7	25	89	3	27	5
1223	4	7	95	42	93	15	3	17	96	3	17	3
1224	5	6	74	5	48	36	3	36	73	1	37	2
1225	13	2	51	3	14	58	0	55	51	1	59	3
1226	17	0	33	1	50	36	2	69	27	3	69	7
1227	48	25	54	26	75	8	3	76	0	33	75	50
1228	93	74	98	76	88	5	5	85	2	79	58	98
1229	72	81	75	87	88	8	8	85	7	81	53	77
1230	68	66	69	74	58	8	6	70	43	67	61	70
1231	54	83	53	48	60	11	41	84	62	79	60	55
1232	12	91	10	11	81	11	80	96	25	87	72	9
1233	8	100	9	1	101	7	101	105	4	102	101	2
1234	8	86	8	4	87	5	86	87	7	87	86	3
1235	12	37	32	49	71	11	69	69	44	67	68	42
1236	30	11	48	70	71	27	77	72	81	60	76	71
1237	66	7	53	66	80	55	78	52	78	60	77	61
1238	80	5	70	101	111	99	103	20	52	73	77	64
1239	69	4	67	105	111	114	108	8	33	69	70	72
1240	58	3	57	90	95	100	94	17	33	59	62	71
1241	47	3	46	92	92	98	90	15	37	45	49	88
1242	42	9	46	95	78	91	77	32	49	45	47	104
1243	46	10	70	69	44	70	43	57	63	71	49	79
1244	46	5	64	40	52	70	29	46	65	68	34	64
1245	46	3	45	67	73	74	40	34	60	47	28	51
1246	74	6	42	85	79	78	69	65	80	43	23	30
1247	72	5	32	62	67	55	71	71	77	36	28	47
1248	42	4	27	48	47	19	42	41	46	30	45	49
1249	60	8	25	44	63	25	57	61	57	27	60	30
1250	64	7	27	51	71	27	61	72	69	26	73	28
1251	60	2	24	47	71	54	25	71	70	21	75	26
1252	53	14	25	27	55	58	1	63	42	19	49	20
1253	21	18	16	14	20	18	1	28	6	14	10	10
1254	12	9	7	9	8	2	3	14	7	13	7	3
1255	14	17	20	11	39	32	34	21	14	13	13	7
1256	15	26	30	10	80	75	79	26	18	10	15	13
1257	12	25	28	7	84	84	86	24	9	8	11	14
1258	8	40	43	7	60	64	62	38	4	7	9	9
1259	16	63	65	10	63	59	66	61	9	12	15	12
1260	16	72	73	12	74	73	78	70	10	11	14	19
1261	12	61	64	13	68	73	71	60	13	11	10	18
1262	11	25	28	8	49	53	53	29	10	9	8	18
1263	10	6	9	7	41	42	44	12	8	7	5	16
1264	11	8	9	10	54	49	51	12	10	10	8	11
1265	8	11	19	11	32	29	26	14	5	9	10	10
1266	10	27	61	27	59	11	5	30	5	9	12	10
1267	17	63	90	56	87	11	15	64	6	9	22	12
1268	12	71	60	61	32	6	16	72	8	6	41	17
1269	5	39	33	36	5	5	9	32	12	3	41	15
1270	4	27	39	41	7	2	4	6	10	3	44	6
1271	1	91	107	115	6	0	1	6	8	4	117	84
1272	3	104	119	116	5	1	3	30	12	20	123	115
1273	15	30	41	41	6	1	3	33	46	46	46	64
1274	26	4	13	24	9	1	5	12	57	54	23	69
1275	27	5	8	29	8	9	7	5	37	46	27	72
1276	39	14	4	25	6	29	8	13	33	48	36	70
1277	49	24	12	13	23	32	25	26	35	58	34	68
1278	26	33	34	5	43	14	22	17	21	34	34	34
1279	8	42	47	2	44	6	4	9	2	5	40	6
1280	8	54	44	0	55	6	4	7	4	3	50	9
1281	2	81	52	4	77	5	2	2	3	8	72	6
1282	2	82	57	6	74	3	1	3	0	9	66	4
1283	5	62	36	4	60	5	5	4	5	16	40	8
1284	5	40	14	5	50	7	23	7	8	32	15	12
1285	3	12	4	4	24	4	41	9	11	21	1	9
1286	1	2	7	3	12	1	57	5	34	9	4	13
1287	2	3	11	2	14	2	41	3	63	12	4	14
1288	6	15	11	4	15	5	10	8	66	14	12	10
1289	4	16	6	4	10	4	7	9	85	11	14	7
1290	2	2	1	0	1	1	4	4	102	5	5	2
1291	3	1	1	1	3	2	4	5	90	5	5	2
1292	2	1	0	1	2	2	4	3	91	5	4	1
1293	3	3	3	0	2	1	3	3	95	6	5	2
1294	3	5	4	1	2	2	3	32	81	4	7	4
1295	28	11	1	9	25	2	8	49	55	10	4	14
1296	70	56	3	53	74	10	15	25	51	51	4	55
1297	85	115	4	112	115	40	10	7	45	110	35	96
1298	41	132	2	136	135	101	1	3	30	135	101	104
1299	0	78	4	98	87	105	7	0	25	99	90	74
1300	3	15	24	39	20	51	19	0	36	47	40	38
1301	6	3	55	15	5	48	18	0	44	21	53	50
1302	6	1	69	13	4	65	18	0	36	20	69	67
1303	5	0	64	14	2	64	18	2	32	25	66	63
1304	10	8	51	24	8	51	26	12	43	45	51	42
1305	51	12	46	52	18	57	57	46	32	74	49	53
1306	50	21	30	36	22	51	56	57	6	46	31	62
1307	12	19	10	3	22	28	33	25	1	19	5	37
1308	9	11	17	3	42	50	50	8	0	61	3	52
1309	7	13	30	8	66	93	95	5	16	109	3	92
1310	8	7	60	6	83	108	120	5	71	98	6	116
1311	8	3	84	2	76	51	73	12	67	48	7	69
1312	23	3	74	5	66	0	18	35	34	30	4	24
1313	45	5	53	4	63	1	9	50	45	24	3	39
1314	119	5	24	1	119	3	3	29	75	8	4	118
1315	164	8	8	1	164	2	3	10	56	7	8	162
1316	136	6	10	5	134	8	6	10	13	6	7	133
1317	111	4	8	6	112	9	4	11	14	4	2	110
1318	67	3	5	2	71	5	1	7	7	4	1	69
1319	41	6	7	2	44	6	2	5	6	6	4	42
1320	39	7	6	2	41	15	3	9	7	7	5	40
1321	45	5	7	2	50	42	2	10	9	6	6	49
1322	54	29	9	2	60	56	7	8	13	11	9	57
1323	48	43	8	1	36	39	11	11	26	13	8	46
1324	42	46	9	2	10	34	9	10	44	10	6	41
1325	48	54	24	2	14	46	7	16	52	14	5	47
1326	60	33	48	1	19	57	6	44	36	19	3	34
1327	66	14	55	0	16	63	4	64	16	17	1	21
1328	72	15	58	0	18	51	2	71	18	18	1	20
1329	76	9	67	0	18	26	2	74	21	18	0	17
1330	63	8	45	1	34	32	12	47	44	34	2	18
1331	64	43	30	1	40	61	48	30	38	66	4	46
1332	91	92	68	4	36	88	79	48	3	95	3	76
1333	81	62	76	23	45	54	45	75	28	57	2	46
1334	48	10	51	42	43	0	7	72	53	1	2	25
1335	40	36	41	36	38	0	53	29	30	3	2	53
1336	29	64	28	26	27	0	80	8	15	5	4	67
1337	30	59	31	29	29	6	57	10	13	2	8	58
1338	29	32	28	22	31	15	50	8	7	1	6	46
1339	29	10	25	28	45	29	60	3	10	2	4	51
1340	29	10	28	33	61	33	61	3	12	1	9	56
1341	20	9	19	21	57	24	55	5	8	2	8	56
1342	32	11	27	28	65	30	65	15	12	2	9	69
1343	38	9	35	35	59	34	50	14	12	1	6	70
1344	29	4	31	30	44	25	32	3	3	4	2	52
1345	25	2	25	25	60	19	33	5	5	3	3	58
1346	24	1	33	37	77	22	50	7	14	0	2	68
1347	17	48	28	30	50	17	64	7	51	2	3	43
1348	28	77	10	56	16	22	63	49	63	2	24	14
1349	59	62	20	79	20	44	63	81	33	0	56	7
1350	47	40	35	31	27	40	33	43	24	14	54	7
1351	23	22	57	20	36	46	16	15	45	36	51	36
1352	39	36	61	38	32	61	33	10	43	25	54	57
1353	61	53	55	40	44	48	38	38	49	42	48	60
1354	82	56	61	45	81	38	58	83	87	76	48	69
1355	54	46	49	34	83	21	75	80	85	70	70	88
1356	6	69	44	29	61	22	35	36	67	34	98	100
1357	1	68	46	39	32	26	1	6	40	1	76	70
1358	5	23	79	72	13	8	2	7	11	1	31	59
1359	8	27	94	85	25	26	17	16	26	16	34	89
1360	38	53	56	54	53	66	49	33	28	36	54	58
1361	34	31	102	30	55	66	55	24	7	27	41	6
1362	0	6	95	13	34	48	47	9	6	13	39	3
1363	1	21	29	13	16	42	44	22	4	23	37	3
1364	2	49	36	7	24	54	52	50	7	49	53	6
1365	3	91	28	0	77	92	88	90	12	95	74	8
1366	30	83	32	6	98	85	83	88	36	96	61	29
1367	81	26	65	6	46	68	35	82	81	75	67	68
1368	93	9	62	18	13	60	16	85	86	79	76	65
1369	81	45	53	56	44	27	47	72	72	84	82	40
1370	78	86	64	46	93	9	89	45	48	98	97	42
1371	86	50	61	17	63	2	59	20	20	66	70	30
1372	76	5	51	29	27	21	31	45	34	39	49	33
1373	42	37	69	61	33	64	62	71	67	65	71	52
1374	36	57	54	66	20	84	62	63	74	48	73	48
1375	44	48	26	50	6	63	47	53	51	9	43	48
1376	66	43	48	61	0	48	61	73	40	17	41	52
1377	86	21	77	47	4	35	64	57	72	58	40	52
1378	74	21	72	12	5	41	55	22	56	81	12	29
1379	38	53	34	32	30	68	38	45	11	48	1	13
1380	15	67	21	37	63	66	25	66	37	38	13	10
1381	9	65	43	5	68	63	64	79	75	76	64	0
1382	6	45	80	19	44	35	71	75	100	105	73	43
1383	7	54	89	56	12	2	61	65	93	95	60	59
1384	4	77	81	42	20	36	95	65	87	78	95	42
1385	15	53	67	46	18	36	95	67	110	79	113	90
1386	16	55	49	76	1	2	73	77	100	83	93	110
1387	10	56	62	70	12	37	78	62	65	70	75	74
1388	22	20	54	38	18	39	50	33	33	33	62	28
1389	31	14	23	13	16	21	16	17	18	9	33	12
1390	35	39	9	11	43	47	35	14	30	5	44	36
1391	48	72	29	21	85	54	54	2	39	8	85	59
1392	66	75	57	29	67	27	67	2	48	33	58	49
1393	100	28	54	10	71	10	39	6	47	79	11	15
1394	106	4	64	2	95	7	2	6	52	94	7	1
1395	76	6	104	1	67	2	14	6	76	68	4	0
1396	44	8	89	12	91	5	28	13	103	91	52	1
1397	31	31	42	18	67	25	39	33	59	65	75	3
1398	30	34	53	8	6	29	32	35	2	16	34	10
1399	47	21	74	30	21	54	32	43	30	55	43	49
1400	78	12	47	70	58	52	64	76	69	79	76	46
1401	107	1	11	76	107	8	106	78	76	106	77	8
1402	105	1	3	68	104	5	103	68	68	105	67	5
1403	106	0	1	96	104	5	102	97	95	104	94	5
1404	81	0	24	79	98	36	97	110	105	99	107	3
1405	27	2	57	15	46	66	33	65	58	37	64	3
1406	30	21	58	5	44	67	24	24	16	6	48	18
1407	48	50	58	6	58	48	51	4	0	0	38	47
1408	56	42	66	1	64	19	34	26	25	0	38	55
1409	34	15	73	7	72	11	4	67	64	1	68	27
1410	19	5	74	9	73	6	4	78	74	3	76	3
1411	48	38	36	14	37	5	5	45	35	49	45	0
1412	74	41	3	43	42	5	21	43	35	78	40	0
1413	75	5	2	80	61	1	22	75	56	75	38	0
1414	57	1	3	113	56	0	31	63	50	78	44	0
1415	66	46	5	126	66	0	99	85	51	117	90	0
1416	83	96	2	94	62	0	119	90	54	133	114	0
1417	71	83	0	72	44	0	60	50	71	63	90	0
1418	54	46	5	69	25	10	32	40	73	26	60	18
1419	30	14	7	44	25	26	36	15	52	12	46	35
1420	72	1	5	34	31	34	34	0	74	0	81	76
1421	86	13	3	31	35	45	20	50	86	5	70	87
1422	65	13	0	13	22	64	3	91	64	9	5	64
1423	49	2	10	14	24	56	21	59	57	11	13	57
1424	52	42	39	48	51	53	57	51	54	7	49	21
1425	81	77	58	70	73	70	76	78	71	9	69	14
1426	54	42	54	34	71	37	66	59	39	31	47	27
1427	46	9	55	2	56	2	56	39	3	54	41	48
1428	60	6	60	6	54	19	55	61	10	67	60	53
1429	45	3	68	24	56	47	50	54	39	53	66	50
1430	32	0	41	26	51	48	39	21	47	31	44	39
1431	26	4	37	27	27	29	43	40	34	48	27	35
1432	23	4	52	20	6	21	46	50	33	60	27	38
1433	46	2	37	1	9	40	43	19	48	48	43	43
1434	52	4	35	3	7	49	39	10	51	38	51	48
1435	39	6	55	4	6	40	34	9	40	37	57	38
1436	51	9	74	2	11	53	52	8	54	48	75	49
1437	56	8	75	0	9	58	59	8	60	58	74	53
1438	48	8	101	3	10	48	45	4	51	94	99	46
1439	38	10	80	16	38	69	31	4	71	110	70	37
1440	16	10	16	14	68	73	14	5	73	82	10	18
1441	2	7	0	2	80	50	3	1	49	63	3	3
1442	2	5	3	1	113	61	3	6	58	45	4	3
1443	5	7	4	6	120	78	6	13	77	46	4	4
1444	6	24	1	6	76	43	24	28	43	49	2	5
1445	1	70	2	1	41	2	22	66	3	72	41	4
1446	2	127	27	26	72	41	4	130	25	125	106	2
1447	4	120	60	63	78	55	3	151	67	115	130	1
1448	6	96	86	88	42	19	3	111	92	88	110	5
1449	4	100	93	96	50	5	2	92	94	93	94	6
1450	0	99	89	99	54	36	2	98	98	97	97	2
1451	2	103	77	106	47	87	1	100	104	102	100	0
1452	3	79	62	80	58	79	2	90	79	76	89	3
1453	2	51	102	49	105	51	3	109	50	48	94	4
1454	2	72	99	71	88	71	1	112	71	70	106	32
1455	31	97	61	67	52	94	4	67	94	101	97	52
1456	100	117	38	18	40	116	7	24	114	123	115	22
1457	107	90	33	1	23	105	5	21	103	103	104	19
1458	67	25	59	2	33	66	2	52	68	63	65	50
1459	67	9	110	27	58	110	10	109	65	109	108	111
1460	38	9	118	76	111	120	10	120	80	118	117	123
1461	17	32	76	63	107	80	29	79	100	76	78	80
1462	33	47	50	22	40	54	42	47	70	49	51	49
1463	42	51	50	30	13	22	17	15	43	24	37	20
1464	76	83	87	55	12	8	4	5	67	14	76	8
1465	81	82	79	76	12	4	1	2	72	4	81	3
1466	60	60	55	69	43	4	1	4	60	16	62	3
1467	53	59	59	49	66	1	1	22	51	36	55	1
1468	26	41	49	22	45	2	2	22	26	25	26	1
1469	12	18	21	2	31	7	3	4	9	7	17	0
1470	25	23	21	1	23	10	4	3	11	9	30	0
1471	48	50	46	4	8	8	7	4	8	30	54	0
1472	70	66	69	41	27	14	42	2	3	56	56	0
1473	50	36	48	46	49	13	49	2	1	62	47	0
1474	14	7	11	14	41	7	17	4	0	61	58	0
1475	8	8	4	8	31	5	6	4	2	88	85	0
1476	12	9	7	6	31	3	3	4	3	94	106	1
1477	7	5	6	6	24	6	7	3	3	40	81	2
1478	4	4	7	10	16	7	9	1	4	4	34	1
1479	4	4	6	8	13	5	4	2	6	3	5	0
1480	6	1	4	8	9	5	0	5	4	5	5	0
1481	5	0	6	13	26	8	2	5	4	6	8	1
1482	2	1	5	13	50	12	9	6	6	9	12	2
1483	4	3	7	10	53	12	14	7	4	9	8	4
1484	7	4	8	7	56	6	12	6	2	5	4	3
1485	7	2	4	9	57	6	13	4	1	2	9	3
1486	5	3	6	9	65	9	13	4	4	6	10	5
1487	6	5	6	6	61	8	16	8	4	18	7	3
1488	9	3	2	6	27	9	17	10	3	47	8	6
1489	5	3	0	6	8	6	8	5	4	48	5	8
1490	5	5	5	7	6	2	4	3	3	25	4	3
1491	10	5	6	5	5	2	3	11	5	34	3	2
1492	8	4	3	5	7	4	4	14	6	68	2	13
1493	5	4	3	4	7	4	3	6	2	81	4	55
1494	4	4	3	3	3	2	1	4	2	88	3	73
1495	2	3	3	4	4	2	2	23	4	71	4	31
1496	1	5	7	2	11	3	1	79	11	56	8	7
1497	2	10	7	3	13	9	1	133	14	113	12	10
1498	1	14	5	2	10	12	3	109	10	112	10	9
1499	23	20	8	17	8	22	9	66	8	74	5	7
1500	72	14	8	68	3	67	9	31	5	88	4	6
1501	102	12	8	101	1	101	4	3	8	101	5	8
1502	114	17	6	109	6	109	6	7	14	96	9	10
1503	115	12	4	111	9	117	6	8	13	82	8	9
1504	108	32	5	103	10	92	5	6	32	80	6	6
1505	89	38	24	86	25	41	25	24	48	63	32	17
1506	65	23	31	43	24	38	29	24	24	48	37	33
1507	61	21	12	19	15	59	11	3	3	57	29	43
1508	58	15	5	13	15	54	8	4	3	55	26	43
1509	51	14	9	8	9	50	11	5	4	49	16	37
1510	42	17	12	18	5	42	12	4	8	40	26	33
1511	42	11	7	38	2	41	6	4	12	40	42	15
1512	49	4	2	51	1	49	4	4	31	49	55	4
1513	64	6	4	63	6	55	7	6	63	59	63	6
1514	71	5	7	46	7	29	5	7	72	65	42	5
1515	58	3	6	10	2	1	4	11	59	57	9	4
1516	58	2	5	1	4	4	6	9	55	55	2	2
1517	62	2	5	1	6	6	6	4	58	58	5	1
1518	47	4	3	1	6	5	5	6	47	46	7	2
1519	25	6	3	2	3	4	4	4	47	46	6	5
1520	8	6	6	3	1	4	4	5	66	66	4	6
1521	3	5	7	2	3	4	5	6	70	62	2	3
1522	4	4	3	1	3	3	4	4	33	52	2	2
1523	1	21	2	1	2	2	2	3	1	68	2	2
1524	0	35	6	5	3	4	5	7	7	61	7	1
1525	0	21	19	21	4	20	20	24	23	27	23	1
1526	2	18	45	47	7	47	47	50	48	9	43	5
1527	3	24	70	66	8	68	69	68	65	5	50	6
1528	4	25	86	74	10	76	76	71	69	14	60	4
1529	6	43	73	62	10	73	75	69	69	37	71	2
1530	3	70	59	56	3	77	79	76	74	60	75	1
1531	1	75	67	63	2	79	78	81	77	82	61	2
1532	26	37	40	57	7	59	43	64	66	74	47	14
1533	43	4	7	39	9	73	8	77	46	36	41	15
1534	54	15	2	41	5	85	3	86	53	12	51	23
1535	81	52	4	40	2	49	6	52	79	9	74	34
1536	103	90	43	76	65	15	39	82	45	66	53	50
1537	73	74	58	91	83	26	52	94	35	92	27	65
1538	17	25	21	35	24	32	22	59	37	34	15	33
1539	4	7	3	24	9	6	7	50	6	4	3	8
1540	25	15	24	39	28	1	24	50	25	0	2	26
1541	48	14	39	45	54	26	48	57	25	26	27	49
1542	28	8	19	47	34	59	31	34	6	27	32	53
1543	4	8	14	46	15	55	5	16	4	1	18	98
1544	2	7	34	25	27	36	5	29	1	13	30	92
1545	21	10	27	32	19	44	44	21	6	18	42	21
1546	23	7	6	97	3	53	100	3	5	47	51	0
1547	8	1	5	149	4	25	94	2	2	76	59	1
1548	18	2	23	109	5	8	52	35	23	53	52	1
1549	19	3	23	63	12	9	40	68	68	19	47	0
1550	18	22	15	69	32	5	39	62	79	6	58	0
1551	22	35	14	51	32	11	37	32	49	13	33	1
1552	14	34	5	36	32	23	41	6	28	7	5	4
1553	53	21	3	65	65	66	75	3	10	0	53	4
1554	69	2	0	47	92	70	74	11	1	0	65	1
1555	24	2	3	4	65	36	75	71	55	0	26	0
1556	5	2	4	5	60	58	84	79	100	0	34	1
1557	19	21	5	21	76	61	51	25	59	6	62	21
1558	44	44	22	50	64	30	25	17	13	19	75	49
1559	56	26	48	64	63	20	6	19	0	49	54	65
1560	72	2	71	88	71	35	3	45	2	89	35	75
1561	65	24	61	90	69	38	30	73	2	92	43	39
1562	47	45	50	40	48	35	49	61	0	62	49	1
1563	27	22	75	7	21	55	22	26	1	56	59	7
1564	7	1	57	8	30	43	25	13	41	70	74	20
1565	16	5	12	19	94	12	24	19	104	100	103	22
1566	58	8	1	32	114	1	2	29	117	89	116	58
1567	67	6	0	41	95	1	4	70	84	72	97	104
1568	36	19	1	39	98	3	12	88	49	92	82	98
1569	52	34	6	35	81	2	32	60	18	67	66	58
1570	92	55	15	20	77	0	53	63	2	33	68	16
1571	101	62	42	3	101	0	55	90	3	43	91	1
1572	74	32	87	47	94	7	27	56	14	67	102	1
1573	55	30	56	68	70	31	25	20	35	57	87	25
1574	53	58	4	50	56	37	50	13	49	50	57	56
1575	54	66	12	51	38	25	56	12	50	54	52	59
1576	57	61	37	46	20	38	62	43	48	44	64	57
1577	69	67	47	36	12	47	69	69	39	17	68	66
1578	51	53	28	16	5	29	51	52	17	0	51	52
1579	45	34	41	9	17	41	48	48	9	1	37	54
1580	72	19	63	21	39	60	71	68	22	18	37	65
1581	89	12	87	70	32	30	90	94	69	73	70	85
1582	57	55	95	71	24	3	54	74	92	72	93	79
1583	14	100	45	64	29	4	6	31	86	29	47	23
1584	9	90	22	86	14	17	15	28	90	14	23	15
1585	2	53	52	52	1	33	28	30	82	1	48	31
1586	1	46	65	39	4	48	44	63	67	1	89	33
1587	15	45	49	54	16	59	41	81	44	14	71	31
1588	32	33	34	54	40	57	22	66	41	19	46	29
1589	59	53	51	33	41	26	53	33	69	32	70	39
1590	73	77	71	26	35	9	82	7	81	65	48	66
1591	66	39	66	19	42	52	72	3	73	66	42	73
1592	97	14	96	22	51	94	56	18	100	69	95	48
1593	78	35	85	43	31	51	47	34	68	55	90	15
1594	30	49	51	41	13	9	53	26	3	42	67	0
1595	23	34	37	15	14	16	29	15	2	32	50	3
1596	21	10	9	1	5	12	5	6	6	5	25	4
1597	37	5	2	1	6	4	1	3	7	1	53	3
1598	48	3	3	0	8	0	0	4	5	1	80	4
1599	47	1	2	0	5	0	0	3	4	0	82	4
1600	51	1	1	0	2	1	1	2	4	0	95	3
1601	36	5	1	1	2	12	13	1	14	1	89	3
1602	21	6	2	1	6	36	37	3	36	1	67	1
1603	27	2	4	0	8	46	46	5	47	4	48	1
1604	24	2	4	2	8	50	50	3	52	32	27	1
1605	18	5	2	2	7	83	56	6	57	52	28	1
1606	10	5	2	0	4	106	28	7	30	24	51	2
1607	4	7	3	0	3	69	2	2	23	2	73	4
1608	8	13	4	2	5	30	5	4	40	2	55	6
1609	11	10	5	22	2	33	3	3	26	1	38	5
1610	7	3	2	39	4	50	1	1	12	1	47	2
1611	5	3	2	38	17	62	3	3	8	0	46	4
1612	7	6	5	37	15	50	3	5	10	1	43	6
1613	4	6	6	37	5	42	4	5	15	3	36	3
1614	3	4	4	39	5	41	5	2	13	2	33	2
1615	2	4	2	31	2	37	1	1	11	1	30	2
1616	5	4	4	19	5	34	4	3	15	3	28	7
1617	6	4	4	39	7	34	7	4	13	5	44	9
1618	2	4	7	54	7	41	9	2	13	4	51	4
1619	2	1	7	50	7	41	8	1	14	1	55	3
1620	4	2	4	84	5	26	4	1	10	0	42	3
1621	3	2	5	112	6	14	3	1	8	0	28	1
1622	3	0	4	78	4	17	3	1	6	0	46	3
1623	4	2	1	54	2	22	4	0	14	0	61	5
1624	26	3	2	38	5	15	5	1	42	8	62	4
1625	43	3	2	9	5	1	9	4	59	10	51	3
1626	52	3	2	3	6	1	9	5	58	3	55	5
1627	49	3	4	1	9	2	4	3	59	1	48	4
1628	34	7	3	0	9	3	3	5	55	2	33	5
1629	41	10	3	2	10	4	5	8	44	4	43	8
1630	46	7	2	5	8	2	6	5	41	3	47	5
1631	51	4	3	5	6	0	5	2	41	4	54	2
1632	57	2	4	2	4	0	3	2	45	3	60	0
1633	41	2	5	3	3	1	4	1	37	4	42	1
1634	33	3	5	5	3	2	4	2	23	16	34	3
1635	32	1	1	2	1	1	2	3	25	18	31	2
1636	40	13	2	12	1	0	2	2	27	23	39	1
1637	51	47	4	44	7	2	4	6	30	48	49	1
1638	46	64	2	62	9	3	6	7	45	60	53	3
1639	29	49	6	51	6	1	4	10	52	53	64	11
1640	9	31	21	37	7	0	3	23	36	39	56	24
1641	17	32	20	37	5	0	3	20	20	22	37	35
1642	15	39	7	40	7	0	5	13	12	12	15	38
1643	5	43	5	42	9	0	8	11	9	9	5	43
1644	4	44	8	44	6	1	11	15	15	13	11	47
1645	2	38	5	39	2	2	16	22	21	18	17	46
1646	18	25	4	40	3	1	19	26	18	18	20	47
1647	50	7	4	45	7	1	19	23	10	14	17	46
1648	67	4	55	47	16	6	68	28	10	60	62	85
1649	50	8	96	38	28	74	101	34	75	98	95	70
1650	34	7	122	33	34	152	124	31	148	127	121	7
1651	36	7	144	37	36	151	146	34	147	150	146	0
1652	39	19	88	43	40	88	88	19	90	91	83	0
1653	53	28	33	34	32	31	34	3	33	35	19	0
1654	63	31	28	24	29	43	44	8	22	47	6	4
1655	66	45	47	40	49	59	63	34	41	62	20	30
1656	63	53	57	46	38	36	36	51	45	52	39	34
1657	76	59	33	47	24	36	33	54	39	33	33	19
1658	78	63	7	25	26	58	62	62	51	10	14	13
1659	30	32	3	26	13	64	38	69	31	38	40	4
1660	5	6	3	57	5	63	27	67	3	64	65	6
1661	37	38	4	66	3	66	47	53	0	67	70	19
1662	79	81	5	81	1	73	23	24	14	75	78	58
1663	111	113	11	66	1	65	3	1	48	72	74	105
1664	101	95	30	25	3	29	4	6	61	60	64	99
1665	51	52	23	10	3	5	5	11	47	47	44	39
1666	33	32	2	5	2	3	8	5	44	32	15	2
1667	49	42	3	2	1	1	5	1	43	12	1	2
1668	98	101	2	47	0	48	2	2	79	1	2	1
1669	74	80	0	73	3	53	17	26	64	0	1	0
1670	9	14	0	43	4	6	29	40	4	1	0	1
1671	3	22	0	33	2	0	21	39	1	3	0	3
1672	7	50	6	40	4	10	22	49	5	16	12	19
1673	12	61	12	33	33	31	41	62	37	21	38	45
1674	26	33	25	30	31	52	57	59	53	27	45	30
1675	42	4	44	43	3	44	51	40	40	41	40	2
1676	60	3	52	57	6	13	48	59	49	34	48	21
1677	69	6	49	65	6	0	50	73	50	52	48	42
1678	31	34	28	64	7	33	50	43	34	89	26	46
1679	8	43	12	53	17	44	37	21	47	68	16	36
1680	68	15	56	55	59	28	59	13	87	69	68	62
1681	76	30	82	53	77	37	79	26	80	79	87	81
1682	30	54	57	58	38	34	37	45	65	35	55	55
1683	32	42	45	89	18	26	9	43	82	7	41	44
1684	52	22	51	87	16	30	17	25	117	2	36	50
1685	62	13	58	38	7	46	44	9	103	2	43	58
1686	60	13	37	9	10	63	62	6	72	5	54	33
1687	91	59	57	65	64	93	93	6	88	52	48	21
1688	99	84	75	80	85	88	93	9	71	51	46	16
1689	83	73	70	27	70	74	79	15	67	6	65	1
1690	45	58	62	24	53	46	68	33	59	19	57	0
1691	21	22	50	45	38	13	42	49	50	43	48	16
1692	36	9	46	37	47	31	39	49	55	48	48	42
1693	57	20	49	58	56	78	64	54	42	24	59	55
1694	67	45	46	72	49	94	116	39	30	8	64	31
1695	57	61	33	61	43	71	98	32	25	37	47	35
1696	39	74	60	73	45	75	42	56	25	33	31	40
1697	29	60	58	57	31	57	31	43	31	8	34	18
1698	47	53	47	20	14	18	17	32	42	24	55	43
1699	55	57	57	7	2	5	5	31	48	45	60	57
1700	59	40	49	5	2	4	4	12	42	46	53	43
1701	66	47	46	1	2	1	3	3	34	39	50	44
1702	54	48	46	13	5	0	3	3	38	39	46	52
1703	45	40	43	30	18	11	12	16	44	40	40	55
1704	40	37	48	34	27	32	29	27	50	35	34	50
1705	58	53	48	66	23	50	37	14	48	37	63	76
1706	81	77	27	89	16	72	19	8	63	30	86	91
1707	92	96	8	73	28	71	2	11	56	12	72	92
1708	118	120	30	37	88	93	4	70	30	55	101	120
1709	119	115	57	35	114	116	12	120	79	109	116	112
1710	78	84	60	46	80	85	39	81	99	88	86	79
1711	48	65	59	29	58	62	55	54	68	57	64	62
1712	54	56	52	23	49	50	46	57	60	61	52	57
1713	65	51	55	22	48	47	63	65	55	62	47	56
1714	73	55	63	23	60	54	79	73	60	75	60	54
1715	77	59	70	16	47	60	65	73	67	80	49	69
1716	82	43	75	19	29	43	42	81	40	74	27	83
1717	85	45	70	31	32	43	41	87	34	72	27	83
1718	55	57	51	42	33	31	43	72	40	59	37	50
1719	14	36	34	37	19	4	16	44	23	32	33	8
1720	4	16	19	64	3	5	1	20	10	10	12	0
1721	8	16	21	92	12	17	1	16	15	11	14	5
1722	8	15	46	65	35	31	0	20	31	8	10	5
1723	11	23	37	56	33	33	12	49	36	0	11	0
1724	27	44	11	74	11	40	38	75	38	0	26	4
1725	44	45	6	66	8	52	52	67	40	1	37	8
1726	49	45	4	42	8	44	45	54	41	16	48	4
1727	24	41	2	24	10	16	28	41	37	36	43	1
1728	27	51	3	13	38	1	34	59	24	50	51	2
1729	52	62	23	23	42	3	59	82	48	47	57	24
1730	55	41	49	16	15	4	64	73	65	19	45	43
1731	66	15	53	1	5	2	66	75	48	2	59	20
1732	72	3	48	2	5	1	56	80	62	3	73	4
1733	53	21	36	20	4	2	29	57	44	5	53	4
1734	42	58	63	56	3	12	22	36	8	4	42	1
1735	36	71	88	48	27	20	43	64	19	25	35	4
1736	15	87	91	12	77	9	87	126	17	75	12	6
1737	26	90	78	34	99	33	89	97	33	86	2	5
1738	75	72	26	36	89	35	72	62	33	37	2	6
1739	63	41	14	17	47	16	55	54	6	16	4	17
1740	13	3	28	33	4	18	23	12	9	28	2	32
1741	5	0	31	43	1	4	12	2	8	30	0	37
1742	21	23	38	52	7	18	23	19	16	43	14	54
1743	27	59	52	62	41	55	57	24	58	65	45	81
1744	9	61	31	60	54	38	55	8	67	63	56	59
1745	0	61	6	49	51	4	46	12	23	55	53	25
1746	0	84	28	48	80	27	76	60	3	77	78	59
1747	3	69	25	31	94	43	51	55	4	65	57	53
1748	7	29	2	11	85	29	5	6	2	30	12	9
1749	39	63	44	17	101	25	10	39	0	65	23	43
1750	57	69	68	35	87	22	24	61	1	77	38	63
1751	38	25	42	45	31	7	38	46	1	46	40	45
1752	41	34	17	46	26	16	46	52	33	40	43	42
1753	48	47	0	47	45	39	26	47	51	44	45	41
1754	52	61	0	65	66	62	2	49	50	68	63	53
1755	61	87	0	91	91	88	0	84	83	89	88	82
1756	58	72	3	81	72	79	15	84	81	70	67	61
1757	50	22	3	40	25	53	44	59	57	25	28	15
1758	57	12	4	50	11	63	70	64	68	14	43	15
1759	56	44	25	66	27	63	65	36	71	29	51	45
1760	79	86	76	79	76	84	75	3	88	39	71	87
1761	98	106	97	97	85	92	117	5	105	84	109	105
1762	95	105	55	95	44	56	127	5	100	115	108	105
1763	105	108	35	105	34	45	94	6	107	107	108	109
1764	75	78	45	73	31	38	54	5	80	74	79	65
1765	61	51	52	22	48	50	54	6	58	54	61	44
1766	42	36	30	4	63	35	54	9	56	66	58	62
1767	5	11	2	3	56	8	49	12	49	59	27	55
1768	5	15	5	5	58	12	57	18	53	58	8	55
1769	9	16	8	8	54	9	56	15	56	54	6	54
1770	11	11	7	7	57	5	58	10	52	53	3	54
1771	8	17	5	7	58	8	58	14	50	65	5	59
1772	6	22	4	8	50	10	44	18	49	52	8	45
1773	7	12	4	7	57	6	53	15	53	50	7	51
1774	9	4	4	6	58	6	60	12	63	62	8	60
1775	8	4	4	6	45	6	39	9	61	46	6	39
1776	13	6	14	8	43	10	42	9	55	46	9	42
1777	14	16	13	9	59	10	46	15	68	54	12	48
1778	19	16	9	5	63	6	42	14	69	47	8	40
1779	41	12	14	6	49	11	44	14	59	44	9	41
1780	40	20	10	8	55	28	53	20	50	57	8	53
1781	25	22	8	5	68	57	70	19	38	75	7	67
1782	18	15	5	5	72	55	66	14	32	72	6	72
1783	18	21	20	23	61	44	52	19	29	46	8	61
1784	27	44	34	39	44	43	45	41	37	44	8	47
1785	43	78	60	63	69	62	62	79	58	48	2	66
1786	58	63	53	52	51	58	54	65	67	56	1	59
1787	63	31	10	23	15	24	25	42	52	71	2	26
1788	68	33	10	19	47	23	45	59	21	69	2	36
1789	79	58	10	45	78	58	75	80	1	71	0	64
1790	65	63	11	57	63	50	66	52	4	46	1	43
1791	39	42	34	35	40	4	41	5	3	31	2	0
1792	42	50	31	35	52	2	26	9	0	56	3	0
1793	47	38	8	29	56	3	8	11	1	52	3	0
1794	52	31	4	30	59	2	6	5	1	47	2	1
1795	47	34	6	29	50	1	18	1	0	32	1	2
1796	61	31	13	31	49	2	38	1	0	34	2	18
1797	57	37	27	31	46	3	42	6	2	47	6	34
1798	36	37	34	21	36	13	33	18	7	31	6	34
1799	55	20	27	16	49	46	49	15	6	13	7	48
1800	53	2	83	18	96	51	51	4	1	19	7	102
1801	33	1	136	29	131	29	29	4	2	35	5	136
1802	34	3	122	59	121	30	30	4	4	34	4	122
1803	74	3	107	91	106	54	72	19	3	52	3	108
1804	71	2	74	69	72	47	71	22	1	45	2	76
1805	17	3	34	38	33	20	18	9	4	21	0	32
1806	2	4	17	30	18	19	2	8	7	20	0	15
1807	4	3	22	30	23	27	1	11	6	25	2	19
1808	3	2	22	34	24	34	1	19	13	25	3	20
1809	1	2	13	34	14	34	1	19	14	20	1	16
1810	2	3	20	34	19	36	2	20	17	20	1	19
1811	8	3	32	37	34	39	5	32	31	13	2	29
1812	21	2	21	20	24	25	23	25	21	4	2	24
1813	75	1	16	0	11	6	65	67	5	6	1	16
1814	82	20	40	15	25	24	71	81	26	37	5	18
1815	42	23	59	43	40	59	43	41	64	65	30	31
1816	35	13	54	44	47	48	36	43	58	52	56	44
1817	56	25	51	29	42	30	43	26	24	49	66	39
1818	71	32	45	30	38	29	46	11	21	70	56	42
1819	53	43	40	47	46	36	67	30	19	69	25	48
1820	69	49	53	69	68	66	82	45	5	49	6	67
1821	86	67	74	76	86	81	76	62	3	67	3	85
1822	103	94	95	90	105	100	76	96	3	104	4	102
1823	108	107	76	96	107	106	67	102	6	102	2	105
1824	68	72	49	83	72	69	52	66	23	61	1	71
1825	68	52	41	83	53	55	54	60	57	34	2	50
1826	81	58	31	74	63	63	37	66	67	42	28	55
1827	65	48	16	56	64	56	9	46	50	50	51	51
1828	58	42	8	68	54	38	21	65	64	37	36	48
1829	59	29	13	76	59	25	30	74	70	27	22	57
1830	61	32	13	68	60	20	25	66	68	26	25	63
1831	50	34	12	68	50	17	23	73	76	23	27	60
1832	59	43	25	62	51	31	24	59	56	26	39	43
1833	62	57	26	58	45	63	20	77	41	49	54	57
1834	38	46	33	47	43	64	15	81	20	61	49	59
1835	26	43	62	26	66	40	14	47	2	51	49	23
1836	27	59	68	24	85	56	17	57	1	40	61	5
1837	31	59	50	28	61	68	35	46	0	32	53	10
1838	53	47	51	40	46	55	56	14	1	54	46	38
1839	85	26	78	55	73	72	53	30	24	75	73	72
1840	74	9	76	47	85	72	41	50	26	51	62	78
1841	52	10	78	22	95	51	60	51	11	20	46	84
1842	64	24	68	2	84	56	77	66	42	38	64	68
1843	82	42	25	2	65	63	62	67	64	62	62	23
1844	92	54	11	3	66	67	58	51	62	67	52	14
1845	94	60	22	4	71	61	62	59	64	65	57	22
1846	87	60	18	3	75	62	53	60	54	62	53	17
1847	72	65	8	0	59	63	41	45	42	61	40	9
1848	64	69	4	0	56	53	37	38	37	55	37	7
1849	65	85	0	0	61	56	39	43	41	57	45	8
1850	71	99	4	0	58	62	41	45	43	63	44	8
1851	68	78	11	2	64	63	38	37	37	64	33	11
1852	52	87	9	2	92	85	24	67	23	85	20	24
1853	40	116	7	0	145	122	6	133	6	140	16	35
1854	22	91	7	4	139	69	1	141	0	139	15	55
1855	7	47	6	20	74	19	11	86	3	68	9	64
1856	9	33	28	55	31	53	34	64	31	42	24	55
1857	47	59	45	67	41	56	63	65	52	29	58	67
1858	65	72	42	31	41	37	63	59	58	9	67	52
1859	59	51	28	2	42	45	50	66	51	35	58	23
1860	57	42	28	0	51	39	43	64	18	47	56	20
1861	61	46	50	11	44	40	31	63	22	49	55	38
1862	60	48	57	37	25	54	42	43	37	55	45	52
1863	34	46	62	75	42	64	63	48	16	27	19	26
1864	28	47	60	78	69	64	58	76	2	2	5	4
1865	25	61	54	59	36	35	53	60	1	3	5	3
1866	26	65	50	50	26	29	50	49	2	2	2	1
1867	20	61	57	58	22	29	59	48	3	3	2	0
1868	18	81	65	67	3	28	92	78	4	4	3	0
1869	61	50	63	62	2	67	88	95	5	2	5	0
1870	50	3	41	44	6	52	44	44	4	3	6	0
1871	7	3	11	15	9	7	12	9	5	2	3	0
1872	30	2	6	3	31	27	26	32	5	3	3	0
1873	63	0	6	1	64	84	88	67	6	3	3	2
1874	78	0	8	3	82	100	105	52	9	1	2	43
1875	76	16	15	2	80	66	73	32	21	19	3	72
1876	62	50	46	4	67	59	61	47	28	48	3	61
1877	55	67	74	13	58	69	56	59	12	57	3	64
1878	41	83	79	29	42	79	42	34	2	32	3	85
1879	46	90	74	53	39	69	35	6	2	34	16	73
1880	51	69	49	53	33	39	41	5	2	49	33	41
1881	45	54	44	22	13	25	44	4	6	51	47	48
1882	49	47	48	2	7	21	46	3	8	53	51	51
1883	49	39	46	1	7	37	40	4	26	47	45	47
1884	63	40	62	0	5	63	38	3	60	62	61	61
1885	61	44	60	1	27	59	43	3	61	72	62	70
1886	77	65	77	1	78	78	76	4	76	55	77	53
1887	62	70	66	1	113	115	113	6	75	60	64	57
1888	12	71	27	2	103	101	101	5	66	55	17	52
1889	12	75	40	4	59	53	51	4	45	44	15	40
1890	12	46	57	3	17	16	31	2	6	63	22	55
1891	4	24	57	2	1	7	47	0	5	61	19	54
1892	3	22	67	3	0	10	68	5	3	69	10	68
1893	4	20	88	1	2	13	86	9	5	77	16	81
1894	4	12	84	0	4	12	59	7	6	72	23	77
1895	5	39	59	4	6	12	22	6	4	75	22	68
1896	7	55	28	5	7	56	54	7	5	93	30	50
1897	34	47	35	6	32	55	54	5	6	62	53	57
1898	120	68	119	5	122	8	9	2	67	9	77	80
1899	138	102	125	23	124	6	2	5	98	0	66	66
1900	98	109	86	36	74	6	0	5	74	1	38	37
1901	86	90	96	24	86	5	3	5	83	4	25	25
1902	91	94	95	23	78	4	4	6	77	4	23	22
1903	104	97	102	20	66	2	1	1	67	3	21	21
1904	104	110	106	15	67	2	2	0	69	3	16	16
1905	106	117	104	17	79	3	3	2	81	2	17	17
1906	98	107	70	46	73	5	3	2	78	3	45	45
1907	74	91	31	69	61	4	4	3	65	2	68	67
1908	36	77	31	56	62	1	4	10	45	1	55	55
1909	26	57	47	48	63	0	3	24	40	5	48	49
1910	32	18	58	52	42	1	3	36	54	6	52	55
1911	38	9	57	53	29	5	4	46	50	5	53	54
1912	44	18	52	51	19	13	9	50	52	14	52	51
1913	46	36	48	47	5	39	41	46	48	31	48	47
1914	46	29	47	47	6	53	57	45	48	22	48	45
1915	41	12	58	58	6	44	44	45	54	3	59	57
1916	32	39	48	49	6	31	23	43	43	11	50	49
1917	37	55	37	39	3	11	3	37	38	35	40	40
1918	54	49	56	59	7	10	9	50	58	55	56	60
1919	30	49	37	72	36	36	34	58	39	32	36	62
1920	21	42	4	74	53	63	62	46	27	28	13	42
1921	78	40	2	70	58	36	36	56	84	61	20	16
1922	99	61	2	65	72	0	0	67	95	85	50	1
1923	81	85	7	64	73	1	5	72	57	78	84	5
1924	67	66	22	54	65	26	31	67	31	37	65	19
1925	44	41	43	42	55	52	53	59	44	38	44	48
1926	30	32	30	37	41	45	42	41	41	34	36	38
1927	17	11	4	44	18	58	22	8	8	5	16	45
1928	15	1	1	82	14	73	7	1	1	0	14	76
1929	25	1	1	86	26	50	0	0	0	0	29	64
1930	39	3	6	31	42	39	5	3	1	2	40	59
1931	58	3	37	1	61	66	7	5	1	3	55	58
1932	76	3	32	1	69	80	7	3	1	1	76	89
1933	63	3	1	0	37	44	8	1	1	0	61	130
1934	29	3	1	12	5	18	11	0	8	5	32	85
1935	11	5	26	19	3	34	32	3	25	31	37	39
1936	3	4	48	25	2	49	49	4	32	48	47	50
1937	25	29	56	53	1	60	42	9	24	35	37	48
1938	42	46	50	36	2	51	33	24	9	13	15	38
1939	41	43	42	2	3	33	37	38	1	2	3	38
1940	57	56	59	4	1	39	50	56	1	6	2	52
1941	60	57	59	5	1	62	65	59	2	5	4	61
1942	56	53	51	5	4	60	58	53	2	2	4	55
1943	50	47	45	30	4	42	48	48	2	4	6	46
1944	48	30	46	36	2	58	62	32	4	3	7	47
1945	38	20	41	24	1	49	51	22	8	2	4	39
1946	36	44	33	40	0	27	32	43	21	2	26	30
1947	71	68	65	56	4	45	51	65	47	4	69	65
1948	96	53	95	63	4	62	69	56	59	12	95	97
1949	95	37	64	79	2	58	62	28	69	9	95	93
1950	94	43	51	100	9	57	51	3	93	6	94	95
1951	74	60	66	74	8	64	60	1	78	8	72	75
1952	41	51	46	23	2	40	45	2	37	6	38	39
1953	46	48	44	2	1	36	38	2	39	6	45	46
1954	60	79	74	3	1	72	75	3	74	3	60	58
1955	60	92	84	9	4	85	86	16	81	3	58	55
1956	89	103	43	31	64	57	54	45	41	5	84	87
1957	88	80	33	58	82	40	38	60	24	4	84	87
1958	59	27	60	70	24	57	50	57	30	3	57	54
1959	62	11	56	62	7	60	61	55	21	4	55	56
1960	44	11	54	63	10	59	60	53	26	9	56	57
1961	21	8	67	73	9	53	58	54	23	10	57	55
1962	19	2	62	58	5	44	55	52	21	6	50	52
1963	12	3	46	45	7	43	44	45	41	6	44	49
1964	15	10	40	37	12	40	40	40	35	16	49	34
1965	43	30	52	46	25	40	45	35	40	47	48	28
1966	35	26	62	41	85	37	31	44	63	62	22	60
1967	20	75	48	23	89	95	79	34	104	105	5	58
1968	16	133	41	35	40	127	123	8	126	130	25	40
1969	29	70	50	54	52	80	81	3	82	85	51	55
1970	34	12	54	45	48	43	47	2	49	57	57	47
1971	9	26	56	19	22	15	17	0	19	55	58	23
1972	2	37	51	15	19	8	4	1	1	48	51	17
1973	0	31	33	18	20	11	5	1	1	32	33	19
1974	2	32	32	20	21	10	2	3	2	35	32	19
1975	6	48	50	22	20	8	0	3	2	52	51	18
1976	7	46	53	20	19	7	1	1	1	49	54	19
1977	5	38	49	20	24	11	3	2	2	43	45	21
1978	4	29	47	24	40	12	3	7	3	46	27	27
1979	11	17	21	46	31	12	10	7	4	31	7	26
1980	26	33	1	36	7	13	31	7	30	30	29	32
1981	21	68	0	4	7	6	52	6	62	65	46	40
1982	28	57	1	18	13	7	48	2	78	54	29	58
1983	50	30	23	43	26	27	44	5	57	30	24	58
1984	61	48	63	52	47	54	36	23	19	41	35	27
1985	46	58	53	65	43	36	11	49	15	59	38	10
1986	14	49	37	55	14	23	3	48	19	55	42	1
1987	6	60	60	49	4	50	8	61	42	49	32	0
1988	43	57	56	57	16	56	28	85	47	64	30	0
1989	46	18	21	69	14	30	27	87	17	51	22	0
1990	11	1	18	89	1	7	11	87	8	49	0	0
1991	15	13	30	62	1	7	15	57	13	47	6	7
1992	32	24	32	24	16	19	19	30	20	31	23	14
1993	48	15	46	8	41	41	42	32	29	38	44	10
1994	67	6	67	6	67	61	75	49	46	64	69	8
1995	70	6	70	8	70	61	74	51	71	82	73	9
1996	53	3	52	4	44	33	62	18	75	76	50	6
1997	70	5	68	6	61	13	79	2	64	65	66	5
1998	77	4	75	8	75	8	77	3	63	69	80	7
1999	47	6	49	10	48	16	49	2	77	85	55	11
[truncated: 7,714 more rows]

## Sheet: Table_S6b
Order	GOG20	GOG23	GOG24	GOG25	GOG26	GOG34	GOG35	GOG50	GOG56	GOG57	GOG59	GOG60
1	35	58	49	28	74	40	58	54	55	44	55	46
2	23	75	74	68	77	63	62	70	63	63	63	77
3	10	74	67	80	75	91	89	43	78	90	68	102
4	6	95	80	78	81	66	65	26	91	78	86	91
5	7	68	82	45	80	23	55	28	91	63	75	67
6	11	30	70	16	45	35	71	30	57	65	56	57
7	31	66	58	45	20	61	75	41	38	74	61	47
8	24	62	41	73	28	72	81	61	48	76	45	44
9	10	34	43	68	48	53	75	67	59	53	34	64
10	19	87	35	50	31	27	49	49	62	31	80	65
11	56	108	47	51	4	58	47	62	68	41	70	73
12	62	83	51	58	28	64	55	67	57	43	23	62
13	64	95	65	84	76	68	70	28	40	14	67	70
14	63	81	67	72	79	71	95	29	41	18	85	82
15	29	54	36	31	40	47	77	71	67	56	74	73
16	37	48	21	26	36	30	45	68	68	57	57	64
17	47	54	2	14	50	3	9	36	48	35	40	41
18	56	61	3	9	57	2	1	57	48	45	47	61
19	62	61	8	9	58	7	3	94	69	72	74	96
20	69	63	13	4	62	9	4	96	90	94	63	103
21	79	68	8	12	69	10	3	87	85	72	12	88
22	93	77	1	15	79	7	2	92	70	61	3	70
23	83	71	1	6	76	2	0	75	30	52	2	31
24	79	68	27	2	90	2	0	75	3	65	1	8
25	64	63	42	3	74	1	3	74	5	74	5	5
26	59	71	54	6	55	1	7	66	12	67	7	3
27	72	58	65	6	64	1	4	62	15	64	4	7
28	48	44	61	38	38	33	4	65	17	63	29	14
29	40	68	53	47	20	52	5	44	50	59	34	48
30	69	50	66	13	9	68	1	4	81	66	7	80
31	89	23	93	7	42	90	15	7	98	94	30	84
32	63	20	63	25	67	73	40	25	87	57	60	84
33	30	24	22	67	37	38	27	36	64	21	63	92
34	16	28	7	76	32	30	4	16	56	29	58	79
35	33	49	6	51	51	51	4	3	40	49	49	53
36	51	61	8	51	36	35	24	2	47	42	42	52
37	55	53	7	37	12	14	49	3	48	30	39	55
38	93	29	5	13	11	69	94	49	87	88	24	94
39	81	19	3	11	13	82	87	65	92	95	18	76
40	25	32	5	16	15	35	37	36	42	42	25	10
41	18	62	9	49	8	58	61	57	60	56	31	4
42	12	64	8	44	2	70	65	57	57	48	29	4
43	7	19	4	6	7	80	21	72	23	8	63	4
44	10	0	1	2	11	132	2	139	11	2	136	6
45	12	5	1	2	10	133	2	131	16	3	130	4
46	25	11	8	33	40	92	1	82	28	19	70	5
47	33	18	16	59	59	51	5	51	52	25	31	11
48	30	14	11	31	35	27	4	32	58	17	21	7
49	54	33	17	54	17	16	54	60	77	26	26	30
50	60	50	18	59	26	5	57	97	55	19	18	81
51	30	75	17	23	36	7	6	101	3	19	7	106
52	11	78	52	29	20	7	7	87	6	26	15	93
53	4	80	93	18	6	2	7	89	54	54	71	91
54	6	118	110	7	6	9	8	84	86	80	120	89
55	40	101	97	11	34	51	8	70	58	83	101	83
56	79	77	77	12	75	77	16	84	29	88	78	83
57	71	62	62	20	66	39	35	70	38	72	63	59
58	45	44	49	19	26	13	40	41	53	53	45	41
59	38	34	41	8	13	13	36	31	42	42	42	36
60	39	35	27	9	9	8	22	34	28	27	26	38
61	29	34	13	13	8	11	12	33	13	13	6	30
62	30	43	22	21	15	19	20	32	22	24	10	31
63	40	49	44	16	18	17	22	39	31	38	38	43
64	36	47	63	38	14	18	49	55	37	43	54	46
65	33	46	58	84	7	22	88	88	28	27	63	42
66	27	28	53	95	7	43	117	99	38	38	99	30
67	31	31	38	74	9	80	106	55	60	59	65	16
68	24	76	57	64	5	90	81	12	37	25	53	48
69	3	97	77	71	2	90	91	5	42	1	75	75
70	1	61	41	54	4	59	59	4	48	3	43	51
71	37	48	29	49	23	26	34	15	24	2	28	47
72	70	36	51	29	26	28	25	22	45	16	49	56
73	73	7	73	2	15	54	9	18	78	56	78	71
74	93	1	95	6	18	87	11	16	84	91	99	96
75	89	3	101	8	28	77	12	26	83	85	103	86
76	83	4	70	5	60	33	55	29	78	81	73	81
77	89	5	63	6	84	7	91	35	82	96	66	89
78	77	5	83	10	76	3	77	67	79	76	80	78
79	58	30	116	34	60	2	57	108	74	90	90	59
80	67	81	130	33	88	31	71	104	72	122	103	91
81	72	70	130	4	94	61	76	59	43	132	139	138
82	35	67	73	0	78	71	65	50	19	111	127	99
83	44	87	5	32	77	71	76	68	48	58	74	63
84	82	75	6	66	80	65	72	69	65	60	60	62
85	91	50	43	73	99	64	67	81	37	75	32	62
86	52	15	66	93	57	37	67	103	11	43	48	50
87	7	9	60	87	11	7	42	87	3	8	77	27
88	2	5	60	40	5	3	23	39	1	1	39	13
89	25	24	58	19	9	28	26	20	5	13	12	10
90	48	52	50	38	20	49	17	38	10	39	6	28
91	34	36	19	34	63	31	12	71	7	72	0	61
92	36	29	6	31	79	31	18	67	21	73	6	56
93	67	67	16	33	66	61	37	32	60	68	56	20
94	74	81	44	37	65	47	65	41	74	75	76	47
95	59	50	51	41	53	28	50	48	61	64	55	50
96	37	28	31	25	45	35	26	32	42	39	38	22
97	36	25	32	30	36	42	33	34	42	36	33	41
98	27	12	36	20	45	45	18	46	55	55	51	55
99	4	4	44	2	50	42	2	49	38	58	58	49
100	5	6	64	4	61	60	3	66	13	67	70	66
101	14	4	71	8	80	81	4	79	1	80	80	78
102	25	5	73	10	71	52	6	47	6	50	64	43
103	19	31	52	31	71	34	9	42	30	39	26	40
104	6	70	47	37	78	78	37	72	27	80	36	72
105	4	78	60	13	69	88	56	78	30	83	35	77
106	31	62	49	4	39	60	50	66	51	49	3	63
107	66	65	53	4	28	30	30	58	59	29	1	56
108	60	71	57	5	57	28	7	60	65	40	8	60
109	40	64	60	9	54	40	8	51	66	53	17	36
110	20	79	62	5	59	52	61	48	41	58	32	8
111	7	54	49	0	100	79	101	32	5	48	58	34
112	3	6	91	0	94	46	45	16	5	27	56	38
113	1	0	92	1	59	1	0	38	25	66	64	28
114	4	5	61	3	61	16	15	67	50	101	81	50
115	3	6	47	15	83	57	57	65	31	82	79	30
116	23	18	26	50	111	96	84	46	21	109	88	31
117	46	67	40	43	92	102	58	48	40	103	70	76
118	29	71	22	32	27	70	42	83	20	66	48	101
119	7	57	3	94	4	60	87	104	1	95	91	96
120	8	55	7	101	7	42	78	96	4	128	102	87
121	9	52	7	55	6	35	19	74	3	106	79	80
122	3	49	2	26	3	46	4	43	1	120	123	39
123	4	26	7	22	6	26	13	32	2	104	98	8
124	22	13	41	54	49	20	19	53	29	62	17	43
125	30	12	65	39	56	19	8	50	38	49	24	67
126	23	41	64	11	41	10	11	16	41	24	36	37
127	12	66	54	30	52	0	33	28	31	25	13	9
128	27	77	54	55	55	0	55	57	2	45	27	1
129	61	79	70	57	68	0	50	67	29	74	58	10
130	67	74	71	27	64	10	20	70	55	65	67	11
131	55	76	72	37	61	39	36	55	57	24	37	4
132	52	49	66	62	67	57	51	35	53	3	11	3
133	49	21	38	46	36	47	33	20	28	18	12	14
134	57	18	45	48	5	53	18	7	33	38	11	17
135	58	29	41	57	4	73	7	39	71	58	9	7
136	52	25	8	43	5	70	35	69	57	37	5	8
137	64	8	3	26	11	57	62	57	22	17	15	12
138	63	5	2	22	29	45	55	28	7	35	31	35
139	48	20	7	38	41	26	49	10	4	35	32	54
140	23	43	28	44	36	22	50	25	18	43	33	62
141	25	48	34	37	22	41	47	39	32	48	43	64
142	26	38	39	44	6	32	46	49	34	37	52	41
143	27	32	47	56	5	17	52	51	38	29	57	36
144	41	26	27	56	30	33	47	38	40	41	54	50
145	41	11	28	45	47	44	41	21	40	49	40	53
146	37	21	37	33	39	36	25	11	35	43	21	36
147	44	49	35	17	37	53	24	6	22	52	30	46
148	41	48	20	18	24	69	30	2	30	51	22	66
149	27	28	7	50	15	59	34	3	27	51	11	57
150	16	24	31	57	32	43	50	16	18	52	16	47
151	28	22	56	53	50	47	62	45	47	58	8	50
152	39	9	58	45	59	62	65	60	53	64	3	59
153	42	1	65	48	68	65	63	71	47	67	2	67
154	48	4	89	62	87	85	82	76	58	87	1	70
155	45	6	82	58	79	85	81	67	39	82	1	36
156	31	4	76	72	74	78	75	51	11	77	0	5
157	30	2	72	65	71	69	71	46	5	73	6	7
158	64	5	71	65	77	72	71	64	5	74	43	45
159	66	32	71	75	73	73	73	66	3	75	62	68
160	68	56	72	70	70	70	71	59	17	66	71	82
161	78	65	48	76	72	41	43	65	47	52	75	70
162	62	67	6	64	65	21	10	67	58	22	66	25
163	52	69	1	56	56	71	23	61	65	41	52	43
164	31	58	0	37	29	79	22	48	65	41	17	43
165	24	48	15	23	34	58	38	43	53	25	12	25
166	62	79	64	36	44	37	79	74	63	71	45	56
167	54	70	81	63	49	42	87	78	40	81	43	75
168	44	73	83	81	53	86	95	31	64	62	30	75
169	47	86	78	53	40	76	77	4	82	41	47	58
170	59	35	75	17	41	25	38	50	49	31	44	24
171	63	4	66	3	30	2	19	67	68	81	25	5
172	39	2	32	4	6	4	6	41	89	86	9	1
173	37	2	32	4	4	23	7	40	68	44	23	1
174	16	2	19	4	4	26	10	19	66	21	26	6
175	31	2	3	30	24	40	34	28	83	12	33	48
176	104	2	3	36	66	65	72	30	70	14	95	85
177	106	1	0	12	51	58	81	5	68	23	99	78
178	111	3	3	18	28	80	70	5	117	43	104	68
179	132	33	5	40	46	102	69	46	91	51	81	77
180	66	52	3	28	43	70	55	69	24	31	14	66
181	12	82	1	4	73	84	81	57	78	11	9	22
182	2	66	2	4	99	66	68	83	69	55	5	5
183	2	9	4	75	109	7	11	131	10	127	5	7
184	1	4	3	100	94	5	26	104	8	108	20	9
185	2	1	5	43	74	13	39	55	13	66	36	14
186	16	0	20	70	69	12	70	77	64	61	77	66
187	87	0	41	135	35	1	134	124	127	35	109	128
188	148	0	28	144	74	0	148	135	148	78	125	100
189	120	0	13	115	76	0	115	102	120	82	121	71
190	71	1	23	77	15	0	94	87	71	15	75	61
191	57	23	40	39	4	0	75	65	56	4	65	45
192	82	40	47	15	46	1	48	77	58	21	80	77
193	98	31	42	4	99	11	27	97	85	29	98	101
194	53	30	53	38	71	23	23	79	90	41	98	81
195	7	18	40	58	18	15	14	69	56	52	93	70
196	37	3	19	53	1	4	3	59	51	28	51	73
197	72	4	13	58	4	4	2	65	57	14	8	64
198	69	27	26	51	6	25	23	60	51	12	10	52
199	66	43	42	36	4	40	41	35	36	7	6	38
200	74	38	34	32	5	35	37	33	32	6	3	33
201	83	37	37	39	6	30	35	42	38	5	3	32
202	107	28	60	31	5	43	29	60	30	7	3	26
203	68	24	62	17	9	73	17	57	14	10	13	12
204	20	39	65	44	43	80	15	20	33	45	16	2
205	40	34	57	77	63	77	14	1	54	72	18	9
206	40	7	32	90	26	73	3	0	55	49	27	24
207	61	3	58	95	3	45	1	6	73	26	41	59
208	91	4	60	93	3	12	1	6	81	12	72	60
209	83	1	32	85	2	3	1	2	78	3	81	29
210	52	3	30	52	9	5	7	2	51	2	70	28
211	36	4	38	35	9	4	7	2	32	2	53	39
212	45	3	29	43	3	9	4	7	43	12	54	37
213	53	3	11	53	3	29	3	8	52	32	52	37
214	49	3	8	51	2	25	2	4	49	26	56	27
215	49	3	20	49	5	4	2	29	47	4	43	8
216	64	2	38	61	5	1	1	60	61	1	7	7
217	76	24	60	74	3	2	26	72	76	27	13	22
218	103	76	91	104	8	1	77	104	104	78	28	19
219	110	89	92	111	6	1	93	113	111	92	22	2
220	70	70	72	68	13	2	72	70	69	73	37	7
221	43	65	34	28	29	16	49	55	43	67	44	38
222	49	54	5	9	42	42	45	58	48	58	14	59
223	55	44	4	5	46	53	51	47	48	43	3	48
224	50	42	2	17	45	51	52	43	47	42	4	43
225	42	40	2	47	45	32	46	44	64	43	3	39
226	41	23	3	55	38	29	45	48	68	46	2	42
227	50	6	2	40	52	45	54	65	54	55	2	50
228	51	23	0	43	62	46	43	68	51	55	13	50
229	52	50	4	53	54	51	23	50	53	58	24	52
230	49	51	7	54	46	50	7	47	53	53	23	50
231	51	52	4	28	55	52	2	49	46	51	39	54
232	50	54	2	4	59	56	3	44	33	55	51	55
233	76	82	51	2	53	39	15	49	38	84	83	47
234	84	87	80	0	40	17	17	34	27	81	169	37
235	51	72	70	0	60	22	22	25	45	63	128	38
236	43	72	59	16	83	29	19	37	72	56	55	43
237	34	33	35	31	53	30	18	39	45	18	58	36
238	49	7	67	49	64	60	54	56	55	15	71	25
239	57	8	84	60	75	68	58	63	59	25	78	20
240	23	7	64	56	60	56	22	57	19	43	60	42
241	1	3	48	130	46	130	2	127	0	129	130	129
242	43	2	47	161	59	159	1	153	0	158	159	158
243	115	2	57	136	114	134	2	129	3	134	136	134
244	160	1	51	163	140	156	4	154	27	130	163	130
245	119	0	50	117	101	111	7	110	57	75	119	75
246	48	3	63	61	64	61	8	48	65	36	48	36
247	39	11	63	47	45	52	18	40	59	26	32	24
248	44	22	34	17	18	46	28	47	39	29	32	22
249	49	23	19	1	9	39	25	40	23	31	26	19
250	49	10	35	3	4	43	34	17	10	23	11	10
251	24	3	50	11	1	51	46	4	1	35	2	5
252	23	30	61	14	20	58	54	3	19	46	19	17
253	76	80	101	63	46	96	91	65	35	90	72	84
254	137	65	120	124	102	77	129	126	21	129	117	126
255	96	30	58	103	78	65	87	92	55	88	79	87
256	18	27	13	75	42	107	30	55	106	49	15	71
257	43	42	35	54	71	65	20	37	80	51	3	69
258	49	90	35	16	42	11	8	20	29	31	4	29
259	60	104	59	2	61	9	1	15	8	1	4	4
260	95	147	96	1	98	100	3	7	97	0	3	1
261	87	170	60	40	87	179	5	38	177	37	1	36
262	105	108	64	113	88	151	18	86	146	97	16	104
263	127	97	75	97	84	122	28	51	121	75	32	127
264	100	102	41	62	75	102	41	4	100	43	49	100
265	59	65	18	55	64	70	54	6	62	49	55	63
266	41	43	5	22	54	38	50	7	48	21	45	35
267	37	37	32	20	66	29	63	36	41	16	37	29
268	43	42	55	41	76	47	73	60	50	43	47	47
269	83	52	29	53	70	92	57	55	61	54	59	56
270	101	70	10	64	114	81	24	37	63	117	111	33
271	88	74	9	78	105	55	2	14	77	135	100	37
272	49	37	4	62	30	41	10	17	67	65	27	46
273	24	28	3	60	25	8	28	56	72	67	59	38
274	66	65	1	67	14	5	36	90	92	92	94	63
275	133	134	1	94	1	3	29	121	122	121	123	127
276	181	183	1	113	2	1	14	172	174	172	174	182
277	169	172	0	85	1	2	4	169	170	170	152	175
278	99	103	8	69	10	4	26	91	78	85	55	100
279	47	47	10	89	46	4	48	69	6	68	2	76
280	45	42	6	85	74	6	44	97	9	92	5	91
281	32	22	6	27	59	23	23	48	27	40	7	54
282	11	5	2	0	33	65	6	3	67	11	12	70
283	1	7	0	63	52	84	5	1	86	42	69	89
284	0	8	0	122	95	109	9	1	101	89	76	148
285	43	19	21	96	78	119	51	3	63	60	68	142
286	108	49	57	71	48	114	93	6	0	30	116	64
287	100	59	74	72	47	99	85	7	5	38	100	55
288	77	63	81	68	58	36	70	16	38	50	53	36
289	80	82	82	59	80	5	78	52	73	76	48	53
290	63	64	61	48	63	3	65	63	60	58	46	62
291	60	48	55	48	58	12	57	50	50	59	38	53
292	111	67	74	29	53	51	116	27	107	124	41	106
293	103	60	62	4	22	64	124	18	101	117	35	97
294	115	66	71	91	53	68	132	79	75	47	78	22
295	176	142	63	184	100	58	186	126	148	26	158	2
296	176	189	28	183	145	26	182	131	184	27	168	1
297	167	170	42	159	157	22	163	104	164	40	73	0
298	146	114	61	83	101	15	111	105	110	58	6	0
299	99	72	76	14	72	13	71	102	70	76	6	0
300	33	63	136	12	66	18	132	36	130	134	5	2
301	3	75	150	15	74	21	165	5	163	145	15	3
302	7	100	106	43	97	58	123	31	117	95	33	2
303	27	110	103	89	111	77	112	62	109	84	58	2
304	62	99	97	98	94	66	92	34	93	56	49	1
305	72	86	59	89	78	69	76	27	77	55	35	1
306	44	59	21	61	54	39	54	41	57	86	40	9
307	43	37	12	40	33	29	34	41	45	52	54	31
308	78	68	60	77	76	66	25	66	73	9	83	71
309	56	50	117	123	122	105	19	107	92	0	51	68
310	24	7	74	153	148	73	113	152	52	2	15	31
311	69	70	58	84	86	48	186	88	12	89	63	58
312	106	113	119	6	8	62	148	4	13	163	110	121
313	76	90	105	46	25	71	82	17	28	103	96	117
314	25	79	76	83	62	50	52	57	42	29	64	75
315	1	44	48	63	45	16	86	55	49	2	73	70
316	0	17	7	51	10	23	91	40	61	1	77	54
317	3	44	18	58	11	77	104	28	37	9	76	84
318	9	77	83	92	10	133	133	7	12	25	93	131
319	43	45	72	122	6	72	110	40	5	19	75	66
320	65	5	4	85	2	6	84	72	4	2	57	2
321	55	7	3	35	0	21	109	59	5	3	48	2
322	31	9	9	11	3	112	71	27	5	6	108	3
323	6	10	8	19	17	114	8	6	2	5	109	1
324	3	6	4	87	86	51	4	2	1	3	53	0
325	2	1	3	114	116	89	1	2	4	3	94	0
326	9	10	4	65	95	79	19	2	13	48	124	0
327	11	11	4	97	122	48	39	1	11	118	134	0
328	6	6	2	103	163	115	22	6	4	161	161	0
329	3	6	2	57	141	140	35	8	3	139	137	0
330	0	1	2	81	83	89	89	2	1	83	84	3
331	2	3	4	89	74	66	90	3	3	64	64	3
332	2	3	3	65	69	48	57	3	2	65	62	0
333	1	2	1	56	65	39	53	1	0	64	60	1
334	41	36	4	64	79	34	54	35	31	41	60	42
335	71	60	21	64	76	19	43	70	67	30	60	72
336	63	51	51	58	55	21	78	62	106	43	79	101
337	73	29	70	70	48	31	123	26	144	41	114	143
338	76	11	61	70	34	47	91	25	111	46	98	86
339	122	8	102	37	45	40	28	79	53	117	39	14
340	193	2	178	6	40	12	3	154	33	194	7	1
341	230	2	219	2	11	5	5	218	34	235	4	1
342	158	2	146	1	8	2	5	149	48	160	1	1
343	64	3	60	0	2	6	8	66	61	60	1	0
344	60	7	57	3	2	23	34	68	54	58	20	19
345	61	33	30	4	2	49	27	33	28	59	30	35
346	49	57	20	1	3	51	2	8	9	54	24	30
347	32	62	20	32	2	30	1	40	37	51	38	16
348	51	80	10	64	3	50	29	74	67	74	54	7
349	65	69	33	59	26	66	53	69	60	56	57	29
350	58	41	49	47	45	33	43	43	50	16	48	49
351	83	33	28	47	44	14	25	17	59	11	58	44
352	65	29	23	40	35	17	20	17	61	11	68	36
353	26	24	20	37	17	23	21	18	50	16	56	21
354	50	29	5	43	5	43	37	7	38	24	58	19
355	53	28	10	23	6	52	38	20	30	30	46	23
356	43	39	23	5	6	51	37	20	48	30	15	8
357	37	62	40	17	10	39	46	12	58	52	19	0
358	10	46	53	25	24	24	43	19	52	59	43	1
359	1	63	66	48	64	64	60	61	64	63	58	1
360	3	90	72	71	88	89	68	88	74	67	67	0
361	6	62	40	43	61	75	56	58	53	39	55	3
362	3	34	9	23	33	52	34	39	50	20	37	15
363	20	25	22	39	35	49	21	66	53	14	36	20
364	47	13	48	30	50	47	9	79	47	15	45	8
365	45	3	33	34	47	27	9	42	45	36	50	10
366	40	6	6	38	50	27	20	23	27	60	39	33
367	52	42	3	12	59	44	21	42	9	66	16	62
368	31	84	41	5	91	97	10	83	3	80	22	94
369	14	77	84	1	103	115	2	109	14	82	65	103
370	85	84	116	0	74	109	2	94	85	88	119	109
371	110	95	111	3	60	93	2	75	114	103	123	91
372	86	64	87	3	27	56	1	83	87	95	102	55
373	79	53	80	1	1	54	0	80	79	81	70	56
374	70	70	71	3	1	71	2	71	73	71	31	73
375	52	58	52	3	0	65	2	58	60	57	34	64
376	25	86	26	2	0	44	0	88	86	83	88	44
377	46	175	43	27	0	60	0	175	176	148	150	62
378	85	160	84	51	0	107	0	159	175	87	84	105
379	104	80	75	42	4	93	5	86	127	25	35	91
380	146	54	47	32	5	39	17	64	151	73	131	26
381	132	50	33	40	4	39	37	55	131	95	139	1
382	72	32	9	77	4	35	32	80	49	63	96	6
383	76	48	4	92	3	25	24	95	14	29	97	10
384	71	62	28	41	46	22	42	64	38	56	65	49
385	88	24	83	3	103	8	26	24	94	75	57	102
386	98	4	98	3	108	3	1	5	108	74	52	106
387	80	31	62	32	81	1	0	4	83	95	42	78
388	79	30	71	31	83	0	2	0	85	112	56	80
389	68	15	80	11	81	4	10	1	70	91	70	83
390	72	70	86	64	32	11	58	2	76	64	41	75
391	84	100	103	97	7	11	79	3	96	60	5	78
392	71	52	76	51	9	25	56	5	69	50	38	41
393	40	21	37	14	17	41	38	4	25	34	49	13
394	17	24	10	10	18	36	28	5	11	17	41	21
395	28	16	3	5	5	41	42	5	37	29	67	38
396	75	35	31	26	26	71	46	6	31	44	51	60
397	74	60	32	59	47	76	21	8	5	48	10	66
398	58	67	7	40	59	67	2	5	0	75	1	67
399	63	40	13	7	77	79	32	23	28	69	33	48
400	54	5	11	5	81	71	63	53	39	64	71	12
401	57	18	29	3	72	29	68	68	13	67	85	29
402	42	54	57	2	66	4	66	43	33	27	90	54
403	44	70	45	5	56	13	42	41	32	13	54	34
404	50	48	22	8	56	13	12	65	2	68	10	9
405	32	17	53	5	93	29	7	88	39	59	2	43
406	16	18	118	1	128	28	14	115	108	11	1	109
407	28	46	79	0	113	6	10	62	103	37	1	76
408	52	56	7	0	103	3	3	8	61	30	1	20
409	61	59	6	0	89	1	5	5	63	3	2	28
410	68	66	19	1	62	2	12	16	73	24	4	44
411	87	88	47	1	75	1	9	61	81	64	4	77
412	92	94	56	9	75	2	2	81	71	69	14	90
413	66	68	27	25	54	2	4	41	55	54	37	68
414	32	44	14	27	32	3	14	16	40	33	37	31
415	4	36	31	33	31	24	37	34	32	33	28	3
416	2	38	68	70	52	43	43	66	40	77	50	1
417	2	28	93	85	88	58	54	81	56	108	61	1
418	0	16	79	62	62	40	41	85	38	97	57	2
419	3	16	41	56	25	5	13	111	35	78	40	47
420	12	30	10	32	36	1	39	97	47	58	31	55
421	20	51	2	2	51	3	71	72	56	52	62	63
422	26	66	2	2	71	4	86	86	87	66	85	101
423	33	70	2	0	74	2	58	89	84	73	56	94
424	50	78	1	1	75	0	17	74	65	82	18	84
425	128	132	2	1	125	2	5	55	56	127	4	128
426	185	179	2	0	175	3	3	68	73	172	0	177
427	132	127	4	0	128	1	4	76	82	131	2	125
428	85	100	5	1	101	1	6	50	47	108	4	98
429	91	100	2	10	122	2	34	37	12	87	2	98
430	93	42	1	47	110	2	31	58	5	30	38	38
431	104	7	14	70	101	2	26	87	26	31	44	38
432	76	57	18	37	101	23	42	75	62	59	10	53
433	48	62	6	5	104	72	55	67	89	85	30	32
434	34	15	1	0	90	93	61	44	91	95	62	59
435	15	10	7	0	65	79	48	21	83	86	77	86
436	47	5	37	0	32	58	45	51	76	74	63	57
437	45	10	55	1	22	32	24	56	44	57	41	32
438	14	30	57	1	48	21	22	44	12	51	49	47
439	7	22	50	27	59	27	51	27	2	51	47	37
440	14	3	47	35	58	41	39	32	1	48	27	9
441	20	24	56	33	52	61	9	56	3	63	33	2
442	39	36	58	50	49	58	16	54	13	70	26	32
443	46	20	57	25	44	45	29	25	25	55	3	50
444	26	8	55	1	30	23	35	2	14	53	1	42
445	10	2	58	1	10	3	30	3	0	55	0	33
446	5	1	61	0	1	1	28	3	1	50	1	28
447	8	1	77	0	2	1	43	2	2	50	2	41
448	56	4	92	3	1	1	75	4	44	94	45	74
449	113	3	116	4	0	9	110	3	49	128	111	99
450	77	1	108	2	11	32	80	45	39	102	81	80
451	45	23	79	4	15	58	25	63	52	86	43	41
452	63	58	82	40	8	59	49	58	34	92	71	18
453	54	62	84	75	23	66	82	56	16	74	60	15
454	68	62	92	71	68	94	92	20	54	72	52	62
455	88	81	80	84	77	102	110	30	98	64	78	73
456	65	83	69	76	72	80	87	64	73	55	82	60
457	25	87	58	42	67	50	50	52	40	45	56	56
458	1	85	69	35	58	53	39	44	61	55	33	49
459	0	73	97	62	67	42	19	55	99	79	66	70
460	0	65	87	67	56	13	5	51	84	43	89	65
461	6	68	54	43	63	24	25	48	77	31	61	70
462	7	65	14	25	65	49	50	28	71	25	45	68
463	1	51	4	26	58	67	67	4	48	8	56	58
464	0	51	4	54	71	84	82	1	47	7	57	56
465	4	46	1	58	69	69	66	3	43	9	47	45
466	9	56	3	29	65	61	59	8	51	9	58	51
467	7	75	3	9	79	82	82	7	73	10	77	75
468	3	95	2	11	97	91	94	3	93	12	93	100
469	4	68	4	10	72	84	81	5	81	32	69	84
470	7	20	6	4	48	64	63	8	57	57	22	59
471	16	19	14	10	57	55	62	10	64	64	13	63
472	40	40	40	32	31	41	53	10	58	63	34	59
473	50	47	45	45	20	34	43	22	50	47	46	43
474	51	45	26	51	44	26	26	45	33	26	31	49
475	60	55	28	64	63	21	23	63	25	27	27	82
476	60	78	65	74	76	62	63	79	62	40	61	93
477	71	74	93	77	80	94	91	77	89	72	89	79
478	78	67	82	74	78	83	81	35	82	87	80	64
479	75	82	72	56	57	74	73	12	76	65	73	64
480	75	75	71	29	28	72	69	25	73	70	72	95
481	55	72	51	13	16	52	49	48	53	74	51	103
482	32	86	29	10	13	30	29	84	29	56	27	98
483	41	83	46	13	12	44	44	98	42	41	42	109
484	57	78	63	11	14	62	64	75	66	63	63	81
485	41	67	44	42	46	43	46	54	47	69	38	57
486	30	61	26	71	59	30	33	71	36	51	11	71
487	33	62	20	54	37	29	32	67	29	40	28	74
488	37	56	15	31	43	26	38	57	7	42	39	62
489	57	62	12	10	56	16	31	65	33	51	21	59
490	57	55	5	1	51	0	5	49	57	46	8	55
491	67	64	4	1	65	1	4	21	57	60	9	63
492	65	60	7	1	66	17	19	14	63	60	15	57
493	42	37	8	0	45	39	38	33	53	48	33	43
494	52	49	4	0	54	48	46	51	46	50	48	49
495	67	63	1	0	70	44	43	49	56	48	45	48
496	76	63	3	0	79	58	58	60	61	61	61	62
497	73	69	4	0	72	70	70	73	64	73	72	70
498	48	58	4	1	56	47	38	50	51	59	47	57
499	18	87	6	2	66	32	10	24	60	82	28	65
500	20	92	12	2	60	48	23	40	72	88	31	71
501	19	46	14	3	40	67	43	80	63	70	41	80
502	4	42	8	3	37	68	52	59	48	74	54	56
503	2	35	6	2	19	57	57	20	29	58	57	15
504	1	52	6	3	10	31	73	11	29	29	73	9
505	1	68	4	2	21	27	75	18	32	12	76	19
506	1	55	2	2	36	41	47	34	40	9	46	35
507	3	44	0	2	27	28	40	30	53	10	41	26
508	4	46	1	5	19	25	45	24	60	29	48	27
509	6	70	3	17	41	38	60	13	75	49	48	56
510	32	71	6	40	67	55	66	3	72	49	53	67
511	57	70	18	48	46	67	57	26	61	40	50	52
512	52	71	31	25	11	54	51	53	37	32	32	55
513	57	63	31	5	3	60	38	55	3	35	44	56
514	63	57	21	6	4	63	44	55	3	52	58	24
515	52	115	8	7	5	48	67	70	4	122	83	1
516	54	194	1	2	8	59	129	133	4	191	154	1
517	69	138	6	2	33	76	129	122	37	134	107	28
518	54	59	15	5	52	54	56	56	50	61	19	48
519	20	44	31	6	60	21	71	60	18	45	64	53
520	16	39	41	2	61	17	73	59	11	40	78	57
521	27	42	54	3	68	28	58	66	26	57	39	50
522	52	55	58	34	67	51	75	66	50	59	50	54
523	61	59	56	67	51	59	56	51	60	48	60	58
524	51	62	58	79	53	71	60	53	75	65	75	69
525	49	80	59	91	62	78	73	66	82	83	86	89
526	74	99	74	84	80	74	62	79	70	93	73	76
527	89	86	74	75	78	84	57	69	83	84	78	26
528	87	65	63	77	63	69	59	59	65	66	77	2
529	77	51	48	77	44	31	66	67	28	48	62	4
530	52	30	32	61	26	25	63	68	33	29	53	10
531	48	51	55	61	52	25	63	67	41	54	46	8
532	56	83	88	87	87	14	83	84	49	82	50	0
533	68	87	94	88	92	12	84	85	57	82	56	1
534	73	69	72	77	71	32	86	88	73	52	59	5
535	75	45	44	69	45	71	92	92	87	14	60	9
536	72	32	29	65	32	123	125	120	81	4	85	7
537	58	22	22	56	23	152	156	154	62	0	130	3
538	54	26	29	61	30	124	116	119	38	1	123	3
539	61	76	77	88	77	101	60	61	57	5	103	4
540	83	101	100	110	99	115	43	46	80	51	126	2
541	77	93	92	108	94	83	72	72	104	75	139	6
542	53	91	91	87	90	50	90	90	102	58	98	8
543	72	63	65	89	63	81	49	56	67	52	72	2
544	62	68	69	98	69	100	9	16	82	75	63	3
545	80	109	54	106	107	128	84	16	125	134	23	10
546	127	126	72	60	125	98	144	65	87	147	3	71
547	83	90	85	22	92	29	75	76	24	75	13	90
548	41	60	61	23	62	49	49	55	51	35	47	66
549	68	71	79	5	71	57	68	74	74	69	75	59
550	74	68	62	8	66	43	48	69	57	75	72	38
551	83	75	50	17	68	78	27	73	63	90	66	75
552	85	73	41	17	51	83	39	70	69	95	63	83
553	74	74	18	7	19	73	77	72	68	85	76	65
554	65	68	3	12	4	68	71	55	37	78	70	58
555	40	39	7	16	6	45	44	17	2	56	42	37
556	29	36	10	9	8	47	47	9	8	56	42	36
557	15	49	7	5	7	52	55	6	33	56	57	47
558	30	57	3	28	6	62	57	4	55	54	38	55
559	40	56	1	69	2	71	55	5	55	55	8	70
560	16	58	14	85	16	59	70	25	74	78	15	84
561	9	34	36	67	43	51	70	59	80	90	41	60
562	24	5	48	52	63	56	54	58	55	58	32	60
563	46	36	33	48	66	55	43	46	27	42	31	50
564	39	49	24	25	43	52	15	40	9	42	38	18
565	35	22	35	8	33	43	13	32	5	40	30	21
566	63	6	19	8	60	57	50	53	3	54	59	16
567	83	0	1	6	59	63	60	59	3	69	63	8
568	68	9	23	22	47	37	40	30	4	68	52	13
569	43	21	62	63	66	33	37	9	6	50	72	28
570	25	42	73	77	63	60	52	3	5	59	78	60
571	14	63	63	58	46	62	60	4	7	68	65	69
572	43	68	41	42	49	41	31	31	32	48	44	54
573	68	66	13	39	74	40	5	67	48	46	51	54
574	76	74	4	76	68	72	6	92	74	53	46	55
575	100	96	7	104	71	101	8	103	106	51	10	31
576	94	75	28	47	88	48	25	90	65	67	36	26
577	87	50	40	5	69	29	78	83	48	78	105	28
578	51	57	18	29	80	70	78	90	88	66	102	7
579	8	55	10	56	101	64	34	64	67	80	58	10
580	7	68	45	66	111	24	16	72	14	96	56	43
581	40	92	84	96	117	1	2	96	4	103	59	92
582	73	76	66	90	72	2	1	67	4	88	53	91
583	69	64	42	49	21	2	6	42	1	67	40	72
584	46	47	73	37	52	1	63	34	42	55	38	78
585	39	11	140	21	121	9	126	18	128	24	26	65
586	50	5	113	15	91	13	90	6	100	11	3	61
587	67	11	50	35	27	12	31	35	38	30	0	75
588	96	10	76	55	20	28	24	69	70	39	0	84
589	70	3	51	31	36	69	70	71	82	36	0	89
590	51	1	3	4	49	48	73	50	38	50	0	77
591	49	2	1	16	54	1	47	47	15	55	0	69
592	20	57	4	81	85	78	77	29	79	68	4	86
593	56	114	9	92	114	125	107	25	95	95	38	112
594	68	75	12	50	88	80	62	49	29	81	60	86
595	37	41	21	85	35	38	11	32	25	91	50	34
596	59	56	24	70	14	36	44	37	59	95	47	40
597	52	55	17	35	24	51	68	62	64	76	49	45
598	57	29	39	47	59	61	77	73	67	50	25	42
599	73	10	38	38	77	74	66	81	68	11	5	31
600	49	8	22	32	51	56	22	69	38	29	10	2
601	33	33	15	46	49	47	27	56	36	51	24	12
602	54	70	1	58	74	56	67	59	58	60	67	52
603	62	49	9	52	74	51	56	61	44	73	60	71
604	41	74	8	96	64	101	81	72	33	79	17	45
605	29	107	19	99	50	110	106	74	26	64	22	31
606	27	82	50	53	47	54	71	62	42	55	65	63
607	55	79	35	32	70	46	55	66	53	62	74	85
608	55	49	8	13	59	33	35	48	42	52	45	61
609	29	34	25	27	35	40	32	34	54	51	52	47
610	24	46	44	41	34	43	42	48	47	43	69	60
611	29	46	44	41	17	24	49	44	33	24	41	51
612	41	39	45	40	2	10	47	42	26	34	15	42
613	46	36	44	43	17	1	37	38	21	47	8	48
614	51	43	64	75	49	27	56	65	30	73	1	75
615	59	52	63	79	51	45	67	79	47	79	13	82
616	76	69	73	71	73	73	66	81	79	69	33	77
617	71	70	106	73	106	106	91	77	99	60	21	75
618	74	72	103	77	101	94	101	72	96	35	1	72
619	102	86	103	98	97	88	86	106	100	36	3	79
620	75	61	79	77	75	71	68	96	87	49	5	60
621	50	44	39	39	42	37	55	58	50	47	10	50
622	53	54	35	34	34	30	49	41	41	38	7	52
623	41	45	41	40	36	36	44	41	44	39	0	48
624	39	31	48	50	52	46	50	66	45	54	26	60
625	42	31	46	56	79	37	53	73	44	55	56	71
626	58	22	22	63	90	18	63	55	62	29	75	34
627	73	8	7	71	81	10	51	59	78	11	79	2
628	75	21	20	76	63	26	32	56	57	23	57	11
629	75	49	43	67	59	53	20	56	54	46	61	49
630	115	98	40	45	48	112	0	110	113	110	125	125
631	102	80	26	30	33	100	2	97	93	107	108	103
632	62	27	38	27	47	19	17	65	20	58	45	43
633	81	23	63	26	33	6	20	88	18	57	40	27
634	69	48	61	53	7	5	15	70	25	42	41	1
635	71	65	78	107	4	2	42	43	62	30	64	0
636	68	51	83	115	3	1	56	41	70	59	45	0
637	45	53	50	85	3	7	45	55	46	74	6	0
638	33	63	45	61	2	52	56	51	55	50	31	1
639	38	55	22	43	1	72	57	22	53	51	48	11
640	43	55	32	16	4	54	25	38	26	31	48	45
641	19	88	70	1	7	59	3	82	20	6	75	82
642	0	81	90	2	8	34	2	94	68	42	99	84
643	1	61	82	2	9	5	16	73	82	78	79	68
644	8	85	59	8	4	22	48	71	65	70	58	73
645	11	99	37	13	4	43	64	54	40	80	80	50
646	13	75	11	7	4	58	79	7	6	91	77	13
647	18	55	18	2	16	40	64	23	12	72	44	16
648	45	34	19	27	50	23	38	60	34	73	36	46
649	66	15	3	59	72	32	43	78	47	81	24	67
650	31	20	11	50	66	35	22	62	34	38	3	53
651	12	40	22	54	56	36	3	36	36	29	2	47
652	21	63	27	48	49	38	19	26	33	44	13	42
653	13	63	41	38	48	51	34	33	7	46	39	38
654	34	76	40	68	62	69	59	57	3	70	70	41
655	50	79	16	100	37	107	74	94	3	97	110	72
656	59	76	2	70	5	112	77	80	0	76	113	70
657	58	70	4	34	7	80	87	72	45	53	59	57
658	46	64	30	50	4	50	44	81	76	62	39	74
659	35	64	29	53	4	20	23	39	55	60	27	54
660	12	62	9	61	3	9	58	12	58	72	3	58
661	7	45	8	44	10	5	44	3	43	65	1	44
662	7	19	5	21	20	5	22	3	22	64	2	21
663	8	34	7	32	33	5	32	4	33	81	6	28
664	10	44	6	40	42	4	38	10	39	73	4	18
665	11	38	6	37	40	7	38	11	36	50	1	6
666	14	52	4	50	53	5	53	5	50	45	2	3
667	19	70	5	47	79	4	43	8	41	77	3	0
668	31	50	26	26	78	22	24	22	12	78	6	0
669	29	21	52	40	42	40	45	44	23	57	30	18
670	38	8	53	64	10	30	46	65	19	56	63	68
671	31	11	23	87	2	8	17	90	1	86	88	110
672	1	63	7	94	9	2	6	90	5	112	106	117
673	22	106	46	84	10	18	44	92	26	111	112	74
674	67	107	45	56	4	64	52	76	31	75	107	17
675	61	93	11	44	18	66	62	62	56	54	95	2
676	31	76	7	50	52	45	81	82	85	72	95	15
677	80	39	1	27	44	28	111	50	51	107	62	13
678	154	1	1	8	20	0	141	27	22	155	29	0
679	110	2	2	24	37	1	89	55	52	143	43	0
680	65	2	4	33	34	2	44	73	78	79	47	2
681	117	9	9	54	50	3	19	89	86	62	58	3
682	89	24	21	61	80	19	1	79	68	68	69	1
683	35	35	32	31	93	34	7	36	38	49	83	0
684	53	54	52	14	90	52	8	13	55	51	87	0
685	82	79	84	32	44	41	1	27	87	84	44	41
686	52	72	77	63	9	6	0	47	79	82	10	75
687	6	93	75	74	0	0	0	88	92	88	58	91
688	5	124	100	96	2	0	0	124	125	113	73	71
689	6	96	88	87	12	2	0	84	101	78	27	23
690	5	65	60	59	31	6	3	25	72	57	35	29
691	7	55	42	40	28	21	5	5	48	52	39	22
692	40	52	40	51	10	38	28	28	53	24	17	26
693	77	54	49	78	4	48	46	50	77	13	4	44
694	87	51	51	87	3	53	41	53	85	20	5	43
695	90	59	59	85	3	62	35	62	86	33	4	43
696	64	74	69	79	3	71	19	72	83	53	13	22
697	40	84	78	80	4	82	16	80	84	59	24	12
698	37	106	96	99	4	100	22	99	100	43	44	21
699	32	113	102	102	5	102	23	104	103	42	48	23
700	33	100	93	89	3	93	19	92	90	41	26	20
701	43	99	91	83	11	92	16	91	87	64	20	34
702	25	62	48	59	75	48	10	74	109	128	13	93
703	7	19	14	39	130	2	0	46	137	139	10	132
704	16	21	17	29	114	5	0	35	119	101	9	108
705	27	20	7	28	76	5	0	32	76	62	5	68
706	43	24	6	40	59	4	2	48	49	39	8	54
707	43	22	8	40	48	3	3	45	42	43	11	47
708	29	36	14	44	43	2	23	33	41	27	26	44
709	50	56	44	64	67	7	23	27	68	8	34	63
710	61	75	73	63	81	12	4	17	98	6	28	76
711	25	107	65	29	63	7	4	10	110	3	35	59
712	2	107	53	4	35	2	3	6	103	2	45	33
713	16	74	57	5	25	20	19	7	61	4	63	23
714	48	58	53	16	41	50	50	23	31	4	71	33
715	58	54	32	22	54	54	58	44	25	2	55	48
716	68	26	22	22	67	64	65	67	12	1	24	35
717	78	4	47	41	70	87	67	89	29	0	2	50
718	80	7	82	37	44	66	64	71	72	0	7	55
719	70	31	84	28	36	35	63	41	83	6	16	18
720	26	44	50	20	35	19	27	16	49	25	10	3
721	1	67	61	2	66	9	3	2	62	66	3	0
722	1	80	96	5	102	8	4	2	101	77	4	0
723	2	68	96	29	94	27	5	1	103	64	43	0
724	5	66	73	50	74	44	6	12	78	62	64	8
725	14	38	38	30	42	28	6	22	39	37	25	19
726	12	11	112	106	111	106	3	20	113	19	2	110
727	13	13	177	148	173	152	5	48	176	22	4	159
728	16	10	117	86	116	90	7	58	115	26	6	95
729	33	3	79	52	84	72	5	55	81	47	3	77
730	46	6	74	25	82	56	35	77	83	67	37	84
731	30	15	62	39	62	27	56	54	53	37	55	48
732	31	26	46	44	39	9	43	30	30	3	34	10
733	30	34	31	32	39	6	30	28	27	6	33	6
734	24	28	28	33	41	7	31	22	17	6	30	9
735	35	22	48	47	42	31	27	35	30	2	41	7
736	79	17	89	82	77	85	65	49	78	2	32	3
737	112	12	93	111	93	108	111	63	112	4	5	3
738	98	18	58	100	62	97	96	77	99	3	5	1
739	81	16	37	79	37	82	78	67	81	4	6	1
740	46	21	30	42	28	44	42	42	44	6	6	1
741	21	29	35	23	28	22	20	29	19	9	6	2
742	32	31	35	35	24	33	31	31	29	23	8	1
743	30	29	33	37	34	26	24	41	38	34	6	1
744	16	33	40	39	45	9	7	38	42	35	3	1
745	5	32	33	27	45	4	2	35	28	24	3	0
746	3	31	29	27	37	3	4	40	24	24	4	0
747	3	37	35	35	37	2	5	37	35	32	4	0
748	3	31	29	34	40	1	2	42	37	34	1	0
749	4	26	23	33	40	7	2	53	31	32	4	3
750	5	28	25	34	44	26	4	49	32	31	8	21
751	4	37	31	41	44	40	2	31	40	40	5	40
752	27	48	23	48	49	46	25	13	47	47	3	47
753	93	93	6	93	91	91	93	2	91	92	2	90
754	96	96	29	95	92	69	71	4	94	96	1	92
755	57	54	53	35	34	8	6	4	52	53	3	51
756	50	47	49	9	9	7	4	4	45	47	3	44
757	60	57	60	4	1	4	1	4	56	59	1	56
758	81	79	80	8	2	10	1	2	77	81	0	78
759	84	73	86	10	7	21	2	4	85	86	1	84
760	53	66	72	9	10	15	7	6	59	49	3	69
761	16	69	53	10	15	4	11	6	29	12	5	44
762	44	70	54	31	37	24	38	35	53	38	37	53
763	68	86	53	35	67	68	78	44	68	42	62	66
764	49	77	46	30	67	74	73	35	48	31	68	31
765	51	51	47	51	53	53	50	54	49	72	75	2
766	34	50	48	52	43	61	46	54	34	66	70	3
767	42	70	60	43	37	63	31	47	12	30	54	40
768	68	66	49	40	35	39	23	42	20	33	39	68
769	42	66	25	41	54	38	45	55	40	56	29	52
770	15	70	20	62	90	65	70	69	38	66	17	62
771	3	51	23	66	83	67	73	62	30	54	27	72
772	2	68	45	58	72	59	80	65	61	68	47	78
773	2	85	33	41	83	42	82	52	83	85	39	80
774	8	70	18	21	69	21	67	52	68	59	44	65
775	46	54	40	49	29	46	62	41	31	18	38	31
776	72	61	50	69	7	68	43	11	11	5	6	2
777	83	86	39	82	10	80	12	10	7	6	3	4
778	83	81	25	80	9	76	3	7	6	3	6	3
779	71	71	11	66	9	65	6	4	7	3	9	1
780	74	77	3	72	9	73	5	4	3	4	6	1
781	55	62	1	55	5	59	5	2	3	8	1	6
782	22	83	0	22	5	28	57	1	8	14	1	14
783	12	78	2	12	5	21	74	11	27	29	0	27
784	38	64	2	38	4	42	50	41	51	58	0	57
785	85	98	3	82	4	55	57	88	57	93	4	93
786	93	56	22	68	2	29	29	61	31	56	10	55
787	72	43	57	52	38	38	37	35	32	4	43	36
788	50	60	46	56	54	51	51	44	34	5	57	51
789	28	35	10	52	29	28	30	41	9	5	55	27
790	17	18	5	69	19	16	53	64	5	3	72	16
791	7	3	6	72	10	6	94	40	5	0	75	8
792	5	4	6	68	5	4	97	22	6	1	68	7
793	11	3	4	56	16	9	62	47	3	5	53	5
794	32	0	5	34	48	30	24	53	1	5	30	1
795	31	0	4	25	51	29	7	38	2	2	22	2
796	9	5	3	31	55	27	7	32	22	21	32	3
797	34	12	4	14	79	65	5	27	66	63	29	34
798	42	12	3	2	53	56	2	34	54	58	38	43
799	13	10	1	2	17	15	2	65	10	24	68	14
800	7	9	1	1	9	7	2	59	4	13	62	6
801	9	9	4	4	13	10	4	49	10	17	49	11
802	18	17	7	4	20	17	4	65	19	22	63	21
803	58	52	5	4	16	49	2	69	51	16	56	54
804	106	97	47	5	24	68	47	61	54	53	51	57
805	121	76	53	14	82	42	62	33	16	106	46	29
806	132	29	7	31	132	26	32	22	2	131	34	31
807	101	45	2	60	105	46	41	35	3	102	36	60
808	53	82	11	72	85	58	51	63	3	54	64	82
809	25	74	47	52	83	62	26	67	5	47	43	69
810	5	40	66	57	70	68	2	51	7	55	0	42
811	4	43	53	62	69	56	1	46	4	63	7	37
812	25	52	50	37	44	51	27	45	26	58	14	49
813	55	53	52	43	43	69	69	51	68	57	9	54
814	57	62	53	65	63	66	62	59	66	63	2	64
815	58	69	56	52	51	38	31	67	38	69	3	71
816	59	76	59	41	43	27	24	72	27	76	5	74
817	57	62	56	43	43	29	31	61	31	63	7	62
818	64	56	61	48	49	39	39	58	40	56	30	57
819	59	57	58	49	49	43	41	54	43	55	41	57
820	41	41	41	37	37	39	37	36	38	39	34	43
821	39	42	40	39	41	42	41	28	41	41	46	43
822	44	47	47	57	56	49	51	32	50	47	48	47
823	48	43	47	53	52	56	57	31	60	43	39	42
824	39	35	37	33	37	43	46	22	55	39	37	34
825	25	74	30	63	31	50	44	66	47	69	71	67
826	25	105	27	110	26	63	54	115	51	113	106	114
827	28	67	25	99	27	47	52	100	40	87	86	85
828	57	43	56	90	60	54	68	93	57	65	78	67
829	61	44	59	86	65	50	67	86	62	59	77	63
830	36	29	33	57	38	21	38	54	29	45	50	47
831	54	9	51	63	55	6	49	59	47	72	60	73
832	78	7	82	59	64	26	58	72	76	88	78	88
833	122	6	73	104	109	46	22	117	109	72	109	125
834	115	52	79	124	102	79	13	118	142	82	147	114
835	61	99	97	61	19	107	38	56	115	96	123	59
836	62	78	76	52	0	78	60	51	74	75	68	63
837	60	49	50	50	1	50	58	49	47	49	39	56
838	41	35	34	36	3	34	39	35	31	32	26	36
839	36	37	32	37	2	24	37	36	31	31	22	31
840	49	52	48	54	1	32	51	53	47	47	35	49
841	63	74	72	65	4	44	61	66	71	72	34	72
842	91	98	91	83	3	48	83	74	90	92	26	90
843	83	88	86	82	1	43	78	58	84	86	24	85
844	58	59	81	76	2	56	59	55	78	80	24	76
845	51	34	59	68	4	62	53	62	72	73	28	65
846	57	43	14	38	3	38	58	41	64	40	30	33
847	69	75	1	36	2	42	67	49	71	47	48	43
848	64	80	0	57	3	73	64	67	76	58	64	62
849	41	87	13	57	2	78	67	58	90	40	45	53
850	36	86	45	48	4	34	49	30	74	20	36	62
851	67	44	70	67	3	0	36	49	67	3	59	79
852	104	9	102	102	2	1	78	99	101	6	67	104
853	98	58	115	109	48	34	112	57	119	31	59	72
854	67	87	88	78	63	69	90	25	91	53	80	37
855	59	56	69	44	18	59	38	85	62	50	110	57
856	52	55	66	14	14	54	3	97	58	54	92	69
857	52	34	62	4	36	52	1	68	47	33	60	48
858	31	1	55	42	57	50	0	71	49	1	73	37
859	6	4	39	61	40	46	0	55	45	3	71	45
860	4	4	37	39	7	41	8	32	43	3	35	41
861	31	39	45	61	3	75	38	42	70	1	47	75
862	67	86	23	69	2	99	65	28	91	1	73	85
863	96	107	4	82	1	109	74	45	109	0	63	88
864	78	65	9	80	2	68	61	77	66	0	43	73
865	64	8	53	60	47	54	69	76	40	1	53	57
866	61	10	66	65	70	62	68	61	58	1	48	55
867	54	32	60	62	57	17	55	57	63	0	37	48
868	52	28	60	41	52	7	60	73	75	7	38	52
869	43	31	46	8	28	24	32	71	57	29	16	53
870	53	62	29	2	11	51	6	78	53	63	7	64
871	57	69	5	3	1	33	2	73	32	73	12	42
872	68	69	3	7	0	1	1	65	2	47	15	16
873	68	68	2	38	0	0	0	68	2	43	12	16
874	79	73	7	74	0	3	3	76	1	53	24	27
875	59	50	9	67	1	6	3	55	3	44	46	49
876	15	10	11	28	6	5	0	25	3	50	76	78
877	4	1	15	6	18	3	1	12	3	81	101	103
878	14	2	9	33	52	3	4	2	5	86	94	94
879	30	23	47	80	95	43	45	3	49	62	91	55
880	32	23	137	154	150	141	141	5	148	44	158	32
881	43	2	159	153	151	153	153	3	158	51	161	42
882	97	0	94	92	79	103	105	12	69	64	81	90
883	112	9	27	62	51	95	92	32	14	66	43	109
884	77	34	5	35	62	74	70	42	4	67	44	78
885	56	52	16	75	63	39	57	57	34	94	53	34
886	51	71	15	93	34	32	57	71	80	93	49	12
887	75	93	5	60	7	55	61	70	81	53	46	37
888	81	74	4	65	7	66	67	64	69	44	48	31
889	67	42	4	73	9	69	71	66	71	43	39	4
890	51	28	27	42	21	62	50	60	65	48	41	28
891	19	12	82	43	37	50	13	44	52	95	87	94
892	5	2	73	75	63	64	1	58	38	135	132	108
893	5	4	28	58	111	109	1	109	32	142	141	54
894	8	9	22	41	105	105	3	112	31	106	111	54
895	46	10	18	32	38	48	12	49	25	31	46	51
896	81	6	22	15	6	50	45	18	26	34	43	50
897	79	3	25	22	3	66	63	23	26	66	70	69
898	81	4	22	25	4	66	67	20	21	72	70	70
899	80	9	34	33	10	51	66	33	21	56	67	63
900	55	25	67	37	18	13	36	51	19	27	57	58
901	28	56	82	27	29	2	33	63	32	33	62	67
902	45	67	73	37	53	4	57	59	57	53	58	70
903	57	65	50	41	70	2	65	36	65	66	34	72
904	43	66	26	46	70	0	49	37	31	63	42	62
905	36	44	11	77	58	0	67	48	13	45	67	31
906	25	26	18	81	52	0	64	52	15	18	70	30
907	18	48	58	82	72	6	26	64	11	17	70	73
908	17	40	56	71	52	23	19	62	35	23	55	48
909	11	32	43	39	24	53	11	48	52	9	41	2
910	2	93	63	93	93	67	1	69	87	0	72	3
911	3	158	117	165	166	117	2	63	94	0	66	1
912	4	139	93	123	123	92	4	52	59	0	52	0
913	2	90	45	81	80	43	2	61	39	1	60	0
914	3	66	64	55	69	63	0	52	37	10	51	0
915	10	47	58	22	48	56	4	52	63	34	46	2
916	28	63	82	55	72	47	8	44	72	54	70	4
917	68	45	97	87	49	19	5	20	72	30	114	2
918	79	35	77	80	3	1	1	4	49	5	108	0
919	59	57	63	67	4	15	6	3	19	4	72	0
920	66	59	68	70	2	46	41	0	19	0	61	1
921	53	42	52	53	10	94	93	9	28	9	54	2
922	56	48	56	52	36	115	136	45	39	33	83	15
923	56	66	65	53	50	100	115	73	25	24	99	54
924	15	35	81	17	52	111	92	66	7	2	97	52
925	3	22	99	3	69	108	73	46	5	17	84	12
926	2	47	72	2	45	74	67	20	1	43	53	1
927	2	45	41	0	11	42	63	4	0	38	46	2
928	13	24	34	18	27	22	37	3	18	39	39	12
929	20	12	53	18	42	12	24	24	18	49	51	34
930	49	2	57	0	61	3	0	53	0	57	42	50
931	45	31	54	29	70	30	30	37	31	39	47	59
932	7	60	71	56	62	56	61	8	58	3	75	58
933	24	55	80	66	75	65	57	38	48	16	86	60
934	23	71	38	82	91	42	29	84	42	24	84	34
935	2	74	4	75	78	8	6	72	52	12	77	0
936	3	51	2	54	54	8	5	38	47	2	61	0
937	2	36	19	34	49	6	4	23	43	2	53	1
938	35	45	49	67	64	57	46	39	81	38	88	38
939	77	48	43	97	83	100	89	65	117	74	104	37
940	79	51	47	82	82	79	79	46	102	78	71	0
941	57	74	54	43	81	56	55	32	88	75	72	0
942	54	72	53	1	64	54	53	55	59	75	85	0
943	69	74	70	1	54	69	68	70	15	61	56	1
944	38	81	41	1	54	46	44	86	41	34	59	2
945	3	44	8	5	24	55	57	52	38	50	76	1
946	3	30	29	31	30	46	73	3	3	38	44	0
947	2	33	39	35	36	1	33	2	0	2	21	1
948	2	10	19	9	11	1	9	1	2	1	11	2
949	3	4	7	4	8	2	4	7	2	2	5	5
950	2	2	2	10	14	3	4	9	0	4	6	9
951	1	3	3	6	30	2	1	3	0	2	2	29
952	2	18	5	29	67	2	1	2	1	3	1	66
953	4	36	5	49	65	3	4	7	2	6	6	66
954	3	44	24	45	45	8	22	30	26	28	27	50
955	4	31	51	55	52	45	49	58	57	56	58	56
956	31	11	65	38	30	42	66	66	36	63	70	36
957	29	30	59	27	4	21	37	60	14	33	44	44
958	19	39	30	34	13	33	32	53	15	24	15	66
959	55	43	8	27	37	41	53	47	29	25	12	52
960	47	63	34	19	41	64	56	23	53	19	35	58
961	19	58	39	16	45	54	45	4	57	37	56	55
962	10	53	29	32	35	27	33	40	58	33	70	43
963	4	59	22	54	7	15	52	59	60	13	74	23
964	5	62	13	59	7	16	52	25	51	11	60	7
965	2	56	45	36	71	51	44	14	22	47	102	31
966	6	64	47	9	116	77	62	27	1	41	113	63
967	6	100	30	3	99	57	66	17	0	13	97	100
968	18	67	22	29	52	19	32	3	12	14	58	63
969	41	39	15	45	5	22	13	23	14	29	20	3
970	32	49	34	46	14	50	18	36	9	29	46	28
971	13	77	51	90	75	34	41	24	65	69	31	94
972	21	94	74	88	110	39	36	41	59	64	55	77
973	31	54	52	25	48	43	60	38	3	3	51	12
974	49	68	31	8	11	22	70	15	29	5	6	13
975	63	63	46	35	23	37	46	21	44	19	12	45
976	54	31	46	45	42	24	58	32	17	40	18	68
977	56	51	64	54	47	16	61	54	1	59	21	69
978	50	57	72	60	19	40	60	74	12	76	34	70
979	33	53	69	43	14	59	63	41	34	76	35	58
980	34	48	72	57	17	73	59	5	57	71	11	38
981	59	23	67	69	23	68	44	9	65	61	1	18
982	74	15	51	65	56	53	45	6	72	49	14	11
983	46	13	48	70	73	64	65	29	77	57	16	21
984	13	21	53	89	80	88	74	81	84	67	2	17
985	0	56	73	84	93	84	32	95	91	80	1	2
986	6	45	84	46	88	80	3	56	88	92	6	2
987	9	10	43	18	44	109	6	22	60	110	11	1
988	4	9	18	12	14	117	4	22	31	109	21	7
989	4	6	23	17	18	90	2	25	22	81	30	8
990	4	2	42	21	43	81	5	24	40	73	26	4
991	1	7	46	22	51	77	5	31	45	70	23	10
992	2	21	28	11	71	40	1	60	66	84	18	60
993	2	28	20	35	112	40	1	80	111	111	7	111
994	2	46	46	87	88	85	4	73	92	74	2	86
995	5	63	75	93	62	103	4	72	67	14	2	65
996	22	72	77	78	70	95	2	76	74	2	2	44
997	43	52	93	85	84	78	1	87	93	45	2	26
998	38	12	88	87	87	66	1	87	70	72	4	43
999	25	6	85	55	51	56	35	60	67	42	14	70
1000	26	15	47	20	28	42	53	41	71	13	42	75
1001	32	12	0	6	35	35	35	69	83	0	90	57
1002	32	15	1	1	32	32	30	47	111	0	105	70
1003	21	31	5	3	34	33	33	5	107	0	91	98
1004	6	40	5	3	39	37	33	5	124	0	62	121
1005	0	51	2	0	49	49	47	3	102	0	41	98
1006	0	63	12	1	52	61	52	4	57	1	52	51
1007	16	81	44	3	24	79	34	2	28	2	71	19
1008	35	70	34	4	3	68	35	3	9	1	65	3
1009	20	22	1	3	3	20	26	3	4	0	52	19
1010	0	1	1	1	2	2	5	1	5	0	48	16
1011	1	0	1	0	17	22	0	4	40	1	54	1
1012	5	0	2	3	50	60	1	6	42	2	71	2
1013	12	4	1	5	58	67	5	8	7	2	53	4
1014	45	6	0	3	27	76	6	44	1	1	54	6
1015	74	2	0	22	2	58	2	66	1	0	70	19
1016	95	3	0	31	1	10	2	73	0	2	91	27
1017	91	5	2	72	4	0	5	79	16	5	106	13
1018	33	3	3	90	4	0	7	39	46	4	81	4
1019	1	41	7	50	41	0	23	13	67	26	58	3
1020	6	57	17	33	70	0	68	67	39	25	90	19
1021	24	43	30	36	54	1	51	85	3	2	90	40
1022	45	29	20	49	34	7	4	50	1	3	38	24
1023	48	19	11	44	34	17	4	44	1	4	23	11
1024	39	44	10	46	41	34	19	39	2	22	37	30
1025	46	61	11	55	45	49	42	33	20	44	56	34
1026	79	73	43	63	65	39	69	51	57	69	54	14
1027	67	78	46	63	51	39	61	76	55	61	57	1
1028	20	76	19	60	17	56	22	78	46	23	60	0
1029	15	63	33	31	11	56	31	63	38	32	53	2
1030	41	46	55	19	30	46	48	53	31	54	29	25
1031	51	55	48	35	42	36	26	49	44	58	2	59
1032	42	70	43	27	38	27	7	41	41	77	0	60
1033	40	54	42	20	39	21	8	40	41	62	0	48
1034	50	26	41	21	48	23	27	49	31	33	11	61
1035	68	36	34	30	74	37	60	73	33	18	15	66
1036	71	57	37	35	77	29	49	78	44	26	30	40
1037	60	60	33	46	32	4	33	55	52	58	56	26
1038	44	70	12	45	12	31	63	43	78	49	47	33
1039	38	54	27	39	35	34	44	35	48	40	63	45
1040	50	28	51	50	53	30	21	31	25	52	69	55
1041	55	60	52	51	52	63	56	22	71	53	50	53
1042	42	74	32	40	36	64	58	10	72	36	50	37
1043	35	84	11	31	71	31	78	5	25	16	68	72
1044	39	90	22	54	84	60	96	2	10	4	85	71
1045	44	70	43	75	48	102	73	3	45	2	73	16
1046	41	80	51	76	39	84	81	3	74	2	47	4
1047	36	61	43	57	32	84	73	2	51	0	52	1
1048	32	33	33	31	19	85	51	15	23	2	95	1
1049	47	46	53	15	5	73	55	53	42	2	81	21
1050	81	62	64	6	1	74	62	66	56	0	58	57
1051	107	60	44	37	34	75	92	78	50	32	58	60
1052	146	34	21	50	122	108	91	74	28	119	23	99
1053	107	7	7	32	124	100	56	26	2	122	16	97
1054	22	4	3	38	60	25	52	3	0	59	40	22
1055	1	3	0	50	52	0	50	3	0	50	50	0
1056	0	3	2	117	118	0	118	2	1	117	117	2
1057	3	3	2	196	195	2	198	2	1	196	196	4
1058	15	10	7	139	150	13	149	6	12	143	150	13
1059	22	14	17	34	73	43	71	5	39	37	51	22
1060	24	19	24	2	64	62	62	2	65	0	20	39
1061	31	29	31	1	59	71	70	1	67	0	36	65
1062	46	44	45	0	55	91	85	1	65	0	67	84
1063	53	52	53	0	70	93	92	1	83	1	87	88
1064	40	44	44	2	53	76	71	0	76	2	67	80
1065	22	40	39	5	15	60	45	1	54	12	51	67
1066	12	46	48	6	1	78	29	6	47	65	53	80
1067	9	51	58	3	0	101	38	5	46	106	43	105
1068	7	62	59	0	1	84	55	6	90	85	63	87
1069	5	62	53	0	1	66	54	6	108	60	97	66
1070	3	60	57	0	1	67	59	1	94	62	105	66
1071	4	47	50	10	17	68	34	17	76	69	69	56
1072	5	33	37	32	39	56	0	36	48	58	38	41
1073	4	36	45	37	39	39	1	43	50	48	39	43
1074	6	39	60	39	53	54	6	62	38	58	35	60
1075	6	35	57	35	61	63	6	56	22	56	28	60
1076	10	33	45	33	50	52	9	42	26	43	17	47
1077	34	56	28	56	51	55	34	27	41	23	9	25
1078	33	76	8	76	34	34	33	3	33	2	2	3
1079	12	56	6	55	14	8	9	3	13	7	18	8
1080	23	32	3	30	22	4	2	18	21	25	51	25
1081	38	26	5	27	42	21	3	27	42	43	54	37
1082	28	14	4	19	67	59	6	18	65	67	25	24
1083	10	9	3	12	68	67	3	10	64	66	8	9
1084	7	10	3	9	37	37	2	10	35	34	11	5
1085	16	21	3	20	30	27	3	22	26	29	23	8
1086	41	47	4	48	50	49	4	47	43	51	50	8
1087	60	36	4	53	55	54	17	55	54	52	58	3
1088	69	3	9	53	35	37	43	56	52	31	32	5
1089	58	4	28	54	20	51	49	65	40	17	33	5
1090	34	19	35	34	32	63	37	47	43	34	46	1
1091	61	61	14	59	69	73	38	18	71	69	63	1
1092	96	79	1	98	105	105	55	31	92	91	101	0
1093	83	34	3	88	93	68	63	64	84	86	96	2
1094	61	4	3	61	59	8	58	63	61	62	62	3
1095	33	4	1	31	58	7	57	39	56	54	52	1
1096	8	1	0	5	53	25	50	41	50	47	40	0
1097	5	6	2	1	58	82	53	104	58	56	49	1
1098	2	7	3	1	105	131	100	139	57	40	100	20
1099	0	6	1	2	98	93	100	93	59	12	103	56
1100	5	4	0	36	66	60	71	29	72	31	72	40
1101	6	0	0	58	61	58	63	2	58	39	54	5
1102	2	0	0	43	40	45	39	3	45	39	62	7
1103	3	2	1	36	30	37	30	3	38	46	65	23
1104	2	4	1	49	22	48	24	2	51	60	47	50
1105	1	3	1	141	19	33	9	4	37	38	134	32
1106	26	2	2	146	35	23	24	26	4	2	125	0
1107	46	7	3	62	48	48	47	51	5	8	16	6
1108	52	32	3	42	54	57	41	45	6	34	1	26
1109	41	45	3	38	45	45	40	41	5	46	1	37
1110	39	61	7	57	49	47	42	57	24	53	4	57
1111	63	78	7	59	66	67	39	69	43	59	11	65
1112	53	58	1	41	53	52	40	63	43	46	11	44
1113	70	68	6	70	64	68	72	66	65	66	6	69
1114	76	72	7	110	74	109	84	91	70	99	7	107
1115	25	42	1	111	47	115	48	106	42	110	23	111
1116	3	34	1	79	33	90	33	82	33	88	33	76
1117	26	47	3	54	18	44	46	59	20	63	23	32
1118	62	85	2	86	4	21	84	66	5	88	18	21
1119	58	81	1	83	4	29	81	82	3	84	27	30
1120	63	83	2	83	4	80	84	103	2	68	77	79
1121	48	95	3	94	3	99	95	91	3	41	93	99
1122	16	74	4	74	8	72	74	47	4	9	50	81
1123	39	92	16	89	34	90	89	41	1	34	16	97
1124	59	91	23	95	55	90	94	57	0	56	0	90
1125	134	91	10	101	131	92	93	131	1	132	0	91
1126	152	99	4	95	154	99	93	151	1	152	0	97
1127	85	66	10	72	92	65	77	90	3	88	4	63
1128	142	25	54	135	43	72	54	46	52	133	56	24
1129	137	2	68	130	5	66	25	7	67	133	68	4
1130	73	8	56	61	7	49	13	13	47	76	56	13
1131	68	18	46	35	9	34	9	27	40	60	57	30
1132	97	13	70	8	9	5	3	25	33	97	27	24
1133	134	16	127	17	19	46	1	55	38	132	57	16
1134	130	25	132	25	27	111	2	116	29	127	117	22
1135	101	25	109	69	68	92	2	130	36	105	140	44
1136	37	13	102	117	114	61	39	117	66	92	127	40
1137	11	2	145	147	142	121	124	147	130	144	147	11
1138	11	2	160	160	157	154	153	163	110	161	160	8
1139	51	4	96	95	97	130	79	123	32	129	95	61
1140	96	6	48	47	48	109	24	90	19	97	52	106
1141	94	3	69	67	66	92	23	95	18	95	73	94
1142	120	4	70	66	67	116	15	124	14	126	69	123
1143	109	4	56	41	55	115	18	100	18	104	58	116
1144	96	1	62	82	62	113	30	88	30	88	67	104
1145	114	2	55	80	80	89	47	81	48	84	84	123
1146	58	5	96	16	60	30	40	30	31	37	59	63
1147	17	3	142	0	25	47	13	19	2	20	20	17
1148	38	2	100	23	42	88	11	42	1	30	49	39
1149	44	4	43	35	125	163	112	125	2	23	55	45
1150	46	2	26	26	159	165	157	161	2	21	31	46
1151	73	1	64	59	161	75	68	122	32	105	64	85
1152	100	15	64	111	123	83	33	56	95	145	115	71
1153	95	37	14	102	77	74	19	0	73	96	114	56
1154	57	96	5	99	127	75	2	2	22	78	62	59
1155	108	105	37	119	77	67	35	2	14	65	55	107
1156	138	54	57	83	2	0	56	1	2	54	69	138
1157	60	51	35	50	1	1	42	3	5	50	53	59
1158	31	51	12	41	0	2	41	3	3	40	42	30
1159	23	29	4	34	15	1	27	15	3	35	36	27
1160	5	31	3	18	41	0	6	37	3	29	44	8
1161	2	54	1	2	55	0	2	54	0	42	55	2
1162	0	71	4	2	71	0	2	75	2	78	71	1
1163	2	61	5	3	68	0	1	74	3	68	69	1
1164	6	24	3	4	64	0	5	67	4	62	65	4
1165	17	17	17	19	53	0	20	40	19	105	40	19
1166	16	43	49	18	17	1	18	6	45	94	4	19
1167	6	102	62	4	4	2	2	2	58	85	1	4
1168	6	122	47	3	3	1	1	1	48	109	1	2
1169	7	62	30	3	4	2	4	2	48	77	1	1
1170	4	17	16	2	5	5	7	2	69	54	1	2
1171	1	5	5	0	3	3	4	1	70	55	0	2
1172	23	24	25	21	15	1	21	11	64	58	8	23
1173	53	34	35	51	16	23	52	28	51	96	13	55
1174	51	12	11	50	3	42	55	31	44	96	16	52
1175	21	3	0	20	0	23	25	16	59	62	40	20
1176	1	7	0	1	0	10	2	2	76	71	72	0
1177	2	39	3	3	0	41	2	1	86	88	89	4
1178	27	59	7	2	0	60	4	27	56	70	64	4
1179	36	50	11	13	8	42	15	42	27	38	26	8
1180	30	49	26	39	29	23	16	16	15	14	30	21
1181	30	73	33	69	71	13	17	4	43	6	76	54
1182	35	74	37	59	76	31	13	8	66	22	57	48
1183	41	48	44	23	44	27	2	23	45	40	5	11
1184	25	36	51	16	49	29	1	45	22	58	5	7
1185	9	22	69	15	67	65	0	64	3	81	7	4
1186	2	18	61	14	60	60	0	58	0	61	6	1
1187	36	51	53	45	29	53	0	59	0	58	40	1
1188	65	76	45	50	19	34	1	53	5	74	51	15
1189	80	69	17	14	16	6	8	16	7	83	17	16
1190	67	71	5	3	5	4	7	4	3	87	6	7
1191	47	77	4	3	11	5	0	7	4	95	8	8
1192	76	77	1	3	11	5	0	8	5	97	9	3
1193	81	37	2	4	8	5	1	6	6	70	10	5
1194	69	4	3	4	11	8	1	7	9	68	9	9
1195	71	3	2	2	11	7	0	8	7	73	10	9
1196	60	2	5	2	14	12	2	4	11	63	15	15
1197	59	3	7	5	29	30	19	3	22	63	12	31
1198	73	21	9	30	52	36	22	11	37	72	8	54
1199	72	56	8	27	67	47	9	9	59	55	13	67
1200	94	96	6	2	90	87	5	2	95	34	46	89
1201	105	82	37	1	104	108	2	2	81	48	73	105
1202	62	25	65	0	78	83	2	1	23	65	55	79
1203	45	2	56	0	51	57	4	4	3	47	51	61
1204	64	3	36	22	50	55	3	3	3	20	63	59
1205	58	3	55	51	63	62	1	1	3	4	84	62
1206	54	4	118	61	65	55	1	2	3	4	117	65
1207	80	4	101	38	57	47	2	3	1	9	73	57
1208	119	7	67	6	36	32	8	9	6	14	34	37
1209	116	56	91	1	63	12	35	57	22	7	92	65
1210	116	124	124	1	125	3	47	124	20	0	138	128
1211	162	165	123	0	166	50	43	168	5	1	120	166
1212	117	121	72	0	122	77	42	124	1	1	68	120
1213	25	47	88	0	48	30	20	69	3	0	45	30
1214	0	77	136	1	79	2	3	113	7	2	57	0
1215	11	88	101	6	88	0	4	102	6	6	49	11
1216	38	55	32	25	47	1	25	32	31	23	41	35
1217	44	86	4	31	31	12	31	5	86	29	44	40
1218	48	101	3	30	34	47	34	11	101	35	57	49
1219	34	58	61	38	82	94	85	68	56	86	107	50
1220	34	67	93	56	62	71	93	78	56	106	89	17
1221	69	95	42	76	29	51	74	20	76	87	64	47
1222	63	72	16	49	28	39	70	2	52	67	174	74
1223	46	51	50	14	2	1	71	1	22	61	170	68
1224	35	45	64	12	22	14	66	9	17	67	64	54
1225	16	34	65	18	27	15	33	19	59	41	32	60
1226	3	13	123	11	6	2	9	12	119	10	6	78
1227	3	16	167	2	3	1	0	4	163	1	0	61
1228	8	82	177	1	54	0	50	56	175	52	48	96
1229	8	127	150	2	104	1	110	114	149	106	115	126
1230	3	93	93	2	75	1	93	94	93	86	105	93
1231	3	64	64	0	53	2	64	64	65	63	60	64
1232	2	66	66	2	66	2	66	64	66	66	24	65
1233	1	68	68	2	76	2	70	67	69	68	1	67
1234	3	91	90	3	102	4	94	90	92	93	0	88
1235	6	96	94	3	97	4	96	94	95	67	2	92
1236	3	135	133	0	134	2	133	128	134	101	3	132
1237	2	161	161	1	167	1	164	157	161	161	12	160
1238	4	126	128	1	126	1	129	129	127	130	58	127
1239	18	103	80	19	95	0	81	102	82	100	67	101
1240	30	65	20	27	65	16	22	62	29	54	21	62
1241	58	86	6	10	93	77	1	84	50	61	2	87
1242	105	140	4	2	142	111	0	140	103	105	3	141
1243	140	149	1	6	151	94	9	153	138	137	2	150
1244	92	94	23	39	101	89	70	97	120	104	7	95
1245	40	107	101	39	112	47	140	110	55	112	20	106
1246	28	97	107	9	111	23	109	101	32	159	14	98
1247	4	22	46	22	68	66	71	22	63	105	40	22
1248	2	33	84	47	82	73	86	29	67	78	66	32
1249	1	63	91	57	81	58	81	63	24	87	55	65
1250	19	62	48	40	73	40	52	56	8	50	45	72
1251	46	45	51	13	60	12	22	22	16	13	39	60
1252	64	60	63	1	61	2	11	10	13	2	40	63
1253	91	91	90	0	88	1	9	6	9	0	47	89
1254	90	95	94	1	89	3	5	5	6	0	52	92
1255	59	72	63	1	61	6	1	5	6	0	48	63
1256	87	75	85	14	93	32	3	7	28	11	82	89
1257	122	96	120	63	120	89	12	4	24	70	81	123
1258	143	131	147	126	136	136	21	4	0	143	52	147
1259	132	116	135	116	119	91	41	6	3	113	63	133
1260	66	53	65	55	52	31	49	2	3	47	50	63
1261	48	39	49	37	44	35	44	0	1	43	41	46
1262	46	42	46	38	46	33	36	1	1	37	44	44
1263	45	25	45	44	45	50	39	3	1	45	51	46
1264	62	5	62	56	56	71	55	4	2	76	73	61
1265	93	1	83	81	92	49	80	4	2	92	65	90
1266	87	2	64	62	90	31	61	6	2	63	52	86
1267	27	1	25	17	46	27	15	4	1	26	38	32
1268	2	0	26	32	51	35	28	3	4	27	25	19
1269	2	0	39	45	47	51	42	4	5	37	36	23
1270	0	0	44	84	74	77	84	4	1	41	40	25
1271	1	3	67	86	129	98	86	7	0	45	62	59
1272	4	4	111	52	136	109	47	4	0	34	112	55
1273	10	5	68	51	92	62	48	1	1	32	92	19
1274	28	5	6	43	52	3	26	2	12	43	44	23
1275	42	13	3	41	43	16	31	3	24	29	36	37
1276	44	17	3	65	19	36	117	4	80	10	86	43
1277	96	9	1	120	5	46	108	6	88	1	90	96
1278	160	5	0	164	6	36	34	6	35	2	34	163
1279	183	4	2	179	11	28	17	5	16	4	18	184
1280	168	32	2	141	9	70	4	22	8	4	31	161
1281	146	104	2	65	2	124	2	88	50	1	103	76
1282	104	96	25	42	25	99	16	84	69	12	96	33
1283	64	21	68	69	79	79	52	15	60	27	37	38
1284	88	1	98	98	70	61	85	1	84	51	28	21
1285	122	1	103	104	20	13	117	2	114	90	17	5
1286	110	14	89	74	25	24	107	3	92	95	30	4
1287	78	36	75	40	39	61	77	3	63	78	64	5
1288	84	27	76	22	26	85	90	2	78	61	64	5
1289	92	18	63	20	17	90	95	3	75	51	55	8
1290	67	22	23	47	45	63	63	4	67	69	70	27
1291	49	33	1	60	62	45	45	3	65	78	72	49
1292	52	91	2	73	30	50	50	3	63	66	76	32
1293	34	109	2	88	4	35	35	2	53	41	65	4
1294	23	86	1	91	6	24	29	0	35	24	36	8
1295	38	70	3	140	6	41	110	0	18	17	30	90
1296	85	49	26	156	8	54	120	10	11	4	35	112
1297	160	36	35	168	5	39	38	21	18	3	20	39
1298	193	24	19	200	3	21	18	20	21	5	3	19
1299	121	16	11	123	4	12	11	13	14	3	5	11
1300	39	13	13	38	2	12	11	12	13	0	2	13
1301	21	16	18	25	1	15	18	17	17	1	1	20
1302	19	15	13	23	1	14	11	13	15	2	2	14
1303	20	22	15	16	12	12	13	9	20	1	2	13
1304	24	27	23	6	27	5	26	4	23	0	2	12
1305	37	33	33	0	36	3	31	2	31	2	3	7
1306	46	39	39	1	41	6	41	5	39	4	6	6
1307	141	141	141	1	144	5	145	4	141	2	5	8
1308	210	214	214	3	216	27	214	2	215	0	21	29
1309	128	118	99	4	119	30	116	5	118	0	44	26
1310	40	27	24	2	28	4	27	17	25	0	25	3
1311	4	2	62	2	3	0	5	57	1	1	2	2
1312	2	4	74	3	4	0	3	70	1	4	4	3
1313	12	21	45	11	23	1	22	47	6	15	24	10
1314	30	40	37	35	23	23	45	47	29	25	44	31
1315	19	24	71	31	7	69	53	71	54	15	25	54
1316	3	4	134	6	4	133	55	129	60	2	4	59
1317	6	6	112	21	3	143	67	147	41	2	3	35
1318	7	4	33	67	4	101	101	118	15	2	3	8
1319	5	1	5	75	2	69	96	80	5	2	1	0
1320	3	24	26	61	3	58	59	58	26	2	2	0
1321	2	67	66	80	5	76	23	82	66	2	3	0
1322	5	92	107	93	3	90	2	82	108	4	2	36
1323	8	93	127	99	1	98	4	42	128	3	2	38
1324	6	47	169	159	1	158	7	117	168	2	3	2
1325	20	15	167	145	5	140	21	136	169	7	4	4
1326	55	51	102	39	36	59	53	31	106	35	52	46
1327	100	96	79	2	86	85	59	2	95	90	84	98
1328	108	111	80	4	93	96	68	31	113	98	80	99
1329	91	91	144	14	40	39	147	118	156	38	146	74
1330	119	68	131	76	3	13	148	134	153	2	131	85
1331	106	69	61	87	5	11	74	85	94	2	57	82
1332	34	54	61	24	4	4	27	57	47	1	56	56
1333	7	17	41	12	7	3	0	27	28	3	47	43
1334	31	36	39	40	34	3	7	27	35	30	40	47
1335	52	55	54	61	51	5	22	24	20	49	47	55
1336	48	32	47	74	43	5	31	16	13	40	43	38
1337	41	7	37	53	37	4	28	13	30	38	35	34
1338	47	1	42	30	34	3	35	28	48	35	32	38
1339	65	3	49	54	23	2	63	63	68	20	20	25
1340	55	5	47	65	18	0	72	58	58	12	14	15
1341	20	5	56	66	11	1	62	20	22	9	10	11
1342	5	2	74	42	1	1	75	4	12	3	5	8
1343	3	0	75	13	3	1	63	4	11	2	3	6
1344	10	11	81	25	18	16	85	4	4	18	18	17
1345	47	17	63	34	50	44	110	15	5	27	34	49
1346	78	7	58	39	73	73	84	36	3	12	61	84
1347	98	5	62	35	96	93	91	71	49	9	62	61
1348	95	6	60	14	96	50	54	48	49	46	55	48
1349	68	7	84	12	69	13	3	10	1	64	66	63
1350	36	12	78	46	35	47	2	9	19	44	73	43
1351	8	14	119	79	10	80	7	7	86	39	61	39
1352	5	11	129	92	46	47	51	48	99	56	23	20
1353	27	8	76	72	90	6	56	56	85	62	43	25
1354	68	7	47	83	111	27	35	37	92	84	66	85
1355	81	3	37	93	93	60	60	60	76	89	35	93
1356	122	1	42	62	63	120	120	121	119	60	16	62
1357	128	17	47	44	45	135	135	137	130	44	17	45
1358	67	17	66	16	56	80	77	80	79	56	40	56
1359	53	1	66	3	67	71	63	64	60	67	66	64
1360	51	2	41	3	44	65	60	60	62	43	58	39
1361	36	5	18	1	25	51	47	34	63	20	61	16
1362	37	5	2	0	29	50	34	12	56	7	56	1
1363	22	5	3	0	22	50	33	1	52	9	52	1
1364	2	3	5	0	2	30	41	4	41	9	50	2
1365	4	2	7	2	1	4	41	6	37	24	46	6
1366	8	3	6	2	1	5	47	6	45	45	51	28
1367	7	3	11	0	3	4	74	15	74	77	75	69
1368	4	2	44	0	4	4	63	20	82	85	82	57
1369	3	16	59	1	4	3	39	34	51	52	60	37
1370	3	43	55	1	6	2	53	51	48	48	48	51
1371	5	48	57	1	6	8	48	54	48	46	38	46
1372	7	21	43	3	10	18	31	42	31	23	22	26
1373	10	33	59	6	23	57	53	29	11	53	28	46
1374	14	40	42	11	17	86	82	17	3	88	28	40
1375	41	41	3	39	3	73	73	5	3	71	39	2
1376	63	65	8	62	5	44	65	6	1	46	63	8
1377	64	69	9	63	6	19	63	6	2	23	64	8
1378	55	58	8	55	5	5	55	3	1	17	43	3
1379	55	57	5	56	7	3	60	5	2	40	15	5
1380	65	53	4	48	23	6	66	10	4	44	12	9
1381	73	36	5	17	60	20	72	23	18	30	23	22
1382	73	52	4	4	73	50	72	50	49	48	50	51
1383	59	57	6	5	59	57	57	58	58	55	55	57
1384	67	47	6	7	64	49	65	50	51	46	47	47
1385	66	54	5	7	65	56	66	56	57	54	55	54
1386	52	54	7	5	51	53	51	52	55	51	53	52
1387	49	54	6	2	45	49	47	48	52	49	51	50
1388	57	64	3	3	55	58	57	62	62	59	60	60
1389	59	58	3	4	58	55	59	58	58	49	58	54
1390	42	43	3	3	45	50	44	48	49	36	45	47
1391	64	33	3	2	26	72	27	72	79	20	36	70
1392	83	30	5	4	10	79	14	79	90	5	28	79
1393	88	24	4	7	11	88	14	85	89	3	20	89
1394	90	30	4	5	21	98	21	97	93	2	21	97
1395	72	29	4	2	22	74	21	76	72	4	17	75
1396	73	13	8	3	12	68	12	69	66	6	12	70
1397	49	20	7	3	10	47	17	42	44	3	15	44
1398	47	54	1	4	8	14	51	10	45	0	29	15
1399	115	118	11	7	2	3	117	4	115	0	42	8
1400	128	133	11	12	1	2	130	4	133	0	29	4
1401	74	101	10	15	4	3	79	4	99	26	28	6
1402	28	90	25	9	4	2	67	2	87	41	63	4
1403	4	73	42	31	4	2	48	4	42	44	73	4
1404	3	69	67	70	6	5	46	7	38	66	65	9
1405	6	70	76	73	7	5	71	10	69	72	71	10
1406	5	68	70	70	6	4	68	9	64	73	74	34
1407	1	104	99	106	6	4	98	6	95	112	100	52
1408	0	104	103	105	8	5	102	5	103	110	74	49
1409	2	55	144	145	5	101	45	3	143	58	13	121
1410	7	44	144	145	3	136	9	4	142	47	4	129
1411	9	46	70	70	3	68	5	4	69	58	7	65
1412	8	37	70	69	3	71	6	2	70	68	3	58
1413	8	22	61	58	5	61	5	3	57	55	1	46
1414	6	18	44	48	4	43	3	3	41	42	4	45
1415	4	33	60	37	7	61	4	3	60	49	5	32
1416	4	46	71	8	8	72	4	4	74	55	5	10
1417	5	49	73	1	9	73	5	6	74	56	7	7
1418	5	43	71	1	8	70	6	5	69	53	9	5
1419	4	29	55	0	25	41	21	25	55	27	8	27
1420	3	20	69	0	67	11	62	70	66	4	10	73
1421	2	12	97	1	97	2	93	96	92	4	12	98
1422	2	10	81	1	87	16	77	80	78	6	23	83
1423	3	41	56	0	72	24	66	68	67	20	22	71
1424	4	77	37	0	78	14	78	76	78	49	32	78
1425	4	76	12	0	75	9	73	75	73	52	65	75
1426	3	68	2	0	52	4	53	52	68	29	65	52
1427	4	71	0	0	19	1	29	18	72	10	72	20
1428	5	64	0	0	8	4	21	7	66	1	76	8
1429	9	43	2	0	25	18	31	21	50	3	53	26
1430	16	42	3	0	43	37	25	50	50	2	51	44
1431	18	40	3	0	51	50	10	59	38	0	61	50
1432	37	38	5	0	60	58	19	58	26	0	61	58
1433	52	47	5	0	58	58	19	62	37	1	56	56
1434	38	34	2	0	24	27	6	53	49	14	47	25
1435	29	21	2	5	2	1	1	44	60	52	41	3
1436	53	36	2	49	30	3	2	63	32	74	55	30
1437	49	74	3	68	59	4	27	92	25	53	77	58
1438	12	73	5	26	73	29	51	89	47	18	65	72
1439	3	49	3	5	75	52	51	73	46	1	50	74
1440	5	52	2	6	62	49	52	56	52	3	55	58
1441	5	37	4	5	47	39	38	44	38	5	39	44
1442	4	10	5	5	28	26	21	28	21	3	22	26
1443	3	4	3	16	20	23	21	18	23	2	22	18
1444	7	20	5	33	30	32	30	28	46	5	31	28
1445	8	31	4	34	27	37	33	27	82	6	34	26
1446	4	28	0	28	14	35	35	17	95	4	27	15
1447	3	23	1	23	15	36	37	17	90	2	21	15
1448	3	24	1	26	19	35	33	23	86	5	23	22
1449	20	37	0	39	24	33	31	26	61	21	36	26
1450	39	41	3	41	35	35	36	38	41	37	44	35
1451	45	33	3	44	45	81	82	48	56	43	33	47
1452	43	34	1	50	42	83	85	31	49	44	28	34
1453	42	40	3	52	45	45	47	14	39	44	40	15
1454	31	32	5	45	35	37	39	6	36	38	38	4
1455	22	30	3	40	23	32	36	2	29	32	32	0
1456	25	31	2	36	25	34	33	0	37	32	31	0
1457	31	34	7	30	30	35	37	4	36	37	34	3
1458	35	34	22	28	35	33	35	5	20	33	32	5
1459	25	26	34	24	25	23	20	8	7	16	19	7
1460	19	26	71	30	8	13	9	21	10	11	18	26
1461	26	19	101	36	0	6	1	30	19	14	28	42
1462	45	17	82	47	4	6	4	49	30	22	52	57
1463	47	38	65	56	4	32	32	64	54	37	53	64
1464	30	62	54	63	2	63	62	58	64	53	27	51
1465	33	61	49	52	3	52	50	43	56	47	30	49
1466	39	99	101	78	2	79	19	75	48	24	37	106
1467	24	164	80	153	1	157	4	149	20	12	21	176
1468	9	142	9	141	0	145	2	137	0	10	9	143
1469	6	72	23	67	19	60	20	54	0	26	26	59
1470	9	40	27	35	76	13	77	10	4	81	78	22
1471	9	58	13	56	101	5	82	4	6	105	100	10
1472	6	76	4	72	78	3	50	4	4	78	77	17
1473	9	59	0	56	81	1	69	28	4	76	74	48
1474	16	49	1	49	74	3	77	38	4	78	74	72
1475	12	41	1	42	43	4	63	15	4	66	62	70
1476	36	50	4	51	51	5	44	33	37	67	41	62
1477	64	56	14	58	58	5	31	43	66	66	34	59
1478	62	26	42	26	27	4	17	13	63	61	52	61
1479	61	23	84	2	4	20	18	12	58	61	58	84
1480	62	53	81	0	3	48	49	49	58	31	60	75
1481	71	57	62	0	4	56	68	56	55	10	57	62
1482	73	61	61	2	2	52	76	27	51	15	49	67
1483	36	40	47	12	3	39	60	23	46	27	27	46
1484	2	6	41	11	3	43	46	44	40	49	27	44
1485	1	5	49	1	2	76	66	73	64	53	62	67
1486	3	1	65	3	3	87	83	83	88	62	86	83
1487	4	3	79	4	2	51	51	44	55	45	57	54
1488	2	2	86	2	1	10	7	5	11	9	9	9
1489	1	1	83	1	2	0	1	0	2	0	0	1
1490	2	59	73	2	3	57	58	2	4	0	2	59
1491	4	79	51	5	3	65	67	17	5	5	3	81
1492	23	41	47	25	1	10	13	17	24	5	1	23
1493	41	41	52	42	1	3	5	4	40	0	0	1
1494	55	57	34	56	2	2	3	6	51	1	0	2
1495	68	67	34	69	1	3	5	7	64	1	1	1
1496	65	63	39	66	0	4	6	4	63	2	1	0
1497	56	58	39	57	0	4	7	6	58	4	0	2
1498	44	47	39	45	1	3	5	8	46	3	1	4
1499	43	48	46	44	1	1	5	8	45	3	3	2
1500	36	42	44	26	1	1	20	16	40	2	6	3
1501	51	52	53	8	1	2	50	36	52	2	5	10
1502	65	64	66	5	0	4	63	42	64	4	2	17
1503	62	64	56	19	1	8	61	52	62	4	1	12
1504	66	68	56	32	1	8	63	67	66	4	1	4
1505	69	68	62	42	2	5	63	67	70	3	1	2
1506	68	69	60	62	2	3	61	66	71	2	0	2
1507	68	72	54	75	2	6	56	62	71	4	1	5
1508	72	73	57	73	2	6	55	66	72	5	3	6
1509	70	66	57	56	0	9	56	69	66	2	2	4
1510	65	62	57	48	0	8	56	64	62	0	0	5
1511	66	67	71	42	0	5	66	66	65	1	3	4
1512	45	37	71	45	1	33	67	39	44	1	3	0
1513	18	1	55	55	3	54	56	5	19	1	0	1
1514	21	2	60	63	9	61	61	5	22	2	0	2
1515	21	1	54	62	8	62	54	5	21	1	1	4
1516	22	1	55	61	4	63	54	5	22	2	1	6
1517	23	1	73	76	3	79	71	6	23	4	0	5
1518	23	5	75	81	4	81	74	6	24	2	0	4
1519	24	7	85	88	7	91	89	8	24	0	1	4
1520	18	3	77	74	3	76	78	9	17	0	1	4
1521	13	4	48	53	5	50	45	7	14	0	1	5
1522	32	28	53	55	9	54	53	18	34	5	3	3
1523	38	38	41	29	6	58	47	31	56	5	9	2
1524	17	14	11	7	3	52	20	17	50	0	7	5
1525	32	30	35	39	3	52	39	29	31	1	3	34
1526	45	50	40	44	39	41	74	37	11	35	36	39
1527	17	63	8	9	79	11	80	37	2	75	74	10
1528	23	79	1	0	49	2	46	63	3	48	48	3
1529	49	62	9	1	11	16	19	60	3	12	8	0
1530	38	60	47	1	5	53	34	63	3	6	4	1
1531	62	69	71	1	12	72	22	75	6	13	13	1
1532	66	54	47	14	29	50	16	55	17	18	12	13
1533	36	44	15	20	36	16	22	23	32	8	11	19
1534	67	54	15	47	37	21	58	47	22	23	49	6
1535	68	67	38	74	68	55	90	63	3	22	61	3
1536	52	82	39	74	96	75	86	53	2	3	52	30
1537	57	75	33	72	74	75	77	57	2	2	58	65
1538	45	74	64	76	70	40	50	44	1	0	33	41
1539	42	58	85	63	61	7	60	63	1	9	12	14
1540	48	17	67	20	33	7	58	73	13	44	20	39
1541	63	21	35	19	53	7	36	66	34	73	34	65
1542	95	78	6	70	101	6	35	88	44	95	24	96
1543	80	79	28	85	90	31	30	74	47	72	34	84
1544	52	18	68	65	55	40	49	23	24	16	61	57
1545	70	1	71	55	46	51	64	4	2	3	50	60
1546	77	3	67	65	44	65	38	4	12	2	38	64
1547	78	27	43	50	50	46	38	40	30	2	20	82
1548	95	79	15	9	64	21	78	93	22	1	33	94
1549	100	101	48	1	71	4	94	100	3	0	76	55
1550	88	73	84	6	52	1	79	82	2	3	84	7
1551	96	27	84	38	86	3	100	99	1	5	69	29
1552	81	0	69	54	97	4	96	96	0	2	56	64
1553	93	1	64	47	59	3	69	71	0	0	54	65
1554	97	3	69	51	41	6	56	71	1	1	61	62
1555	63	29	58	67	24	32	51	62	3	3	68	67
1556	62	65	43	78	12	54	58	39	19	4	44	54
1557	50	66	42	58	5	54	53	16	42	4	22	25
1558	39	67	30	67	33	33	30	29	65	36	44	44
1559	39	74	9	80	55	4	4	39	79	75	48	69
1560	33	81	3	72	64	3	3	32	76	80	54	71
1561	34	81	2	74	76	8	2	36	76	68	74	74
1562	40	68	2	66	76	10	3	36	66	61	64	64
1563	46	64	2	73	73	9	4	31	68	64	70	63
1564	45	65	1	78	68	7	5	25	74	71	77	61
1565	43	62	5	66	68	11	7	26	65	64	65	57
1566	49	72	7	81	82	11	3	29	74	70	79	75
1567	34	89	5	95	96	5	1	30	85	89	94	92
1568	41	74	4	76	72	5	2	20	72	89	73	43
1569	77	67	4	57	48	4	1	13	56	92	51	4
1570	92	76	5	51	51	1	0	16	55	91	47	7
1571	77	65	4	44	45	0	3	37	63	113	61	8
1572	34	49	4	40	43	0	4	50	37	105	38	7
1573	5	42	4	46	51	3	2	43	5	72	7	7
1574	5	38	3	47	43	3	2	45	13	79	6	5
1575	15	33	4	49	49	6	6	50	35	82	13	5
1576	107	12	103	123	57	99	6	57	42	136	115	103
1577	199	2	206	208	27	197	2	74	41	209	204	206
1578	142	4	159	161	4	145	2	82	41	162	150	161
1579	53	5	105	106	20	89	1	90	66	107	95	108
1580	23	10	103	105	38	105	2	103	108	103	107	103
1581	22	20	103	103	37	108	9	102	107	102	121	101
1582	21	34	107	105	37	94	11	102	100	105	113	104
1583	17	49	92	89	50	71	6	91	83	87	82	87
1584	14	38	68	66	41	58	5	75	62	64	65	69
1585	10	26	54	55	25	52	9	62	59	56	74	61
1586	17	27	55	53	27	55	12	53	55	55	86	56
1587	23	20	57	51	24	51	9	50	55	51	85	52
1588	40	38	32	36	44	24	16	53	46	25	53	50
1589	41	43	11	18	60	21	23	53	43	5	26	47
1590	17	22	8	22	40	48	49	30	57	21	20	41
1591	6	44	39	19	57	75	82	11	76	59	26	23
1592	3	48	51	0	63	62	62	8	56	57	26	11
1593	4	21	34	1	32	28	28	24	35	36	19	20
1594	7	11	41	3	35	32	33	46	44	45	13	31
1595	6	27	45	2	48	43	44	56	52	54	12	41
1596	16	45	39	0	52	48	48	46	38	44	24	50
1597	59	25	22	3	72	68	69	64	13	60	39	73
1598	70	10	26	25	60	56	64	70	12	53	54	62
1599	52	15	29	61	26	24	44	55	38	17	61	29
1600	32	31	10	40	55	53	67	32	67	52	80	55
1601	33	55	31	1	55	58	58	6	48	54	109	56
1602	57	59	57	1	15	33	42	35	35	9	83	43
1603	60	43	56	0	15	57	56	54	55	0	53	64
1604	66	21	65	1	46	71	63	62	65	0	67	68
1605	64	7	71	1	71	56	71	71	70	1	58	71
1606	64	5	52	1	53	44	59	41	50	1	42	68
1607	69	4	45	1	45	49	52	8	18	0	54	63
1608	76	9	64	3	65	43	68	10	16	1	76	50
1609	48	37	47	3	42	48	65	49	20	19	64	55
1610	38	67	28	16	44	70	41	71	44	39	59	57
1611	51	46	23	17	67	65	21	36	40	35	70	38
1612	26	17	13	18	48	35	21	9	28	20	65	30
1613	8	60	25	51	75	9	20	7	64	57	77	15
1614	27	90	38	63	92	32	29	25	49	61	65	24
1615	27	80	25	42	82	73	62	43	32	51	58	65
1616	2	71	4	15	80	76	64	51	51	77	68	74
1617	5	77	6	5	77	75	75	51	55	85	82	74
1618	5	66	6	5	42	46	63	74	76	101	98	44
1619	8	22	6	7	5	10	22	128	127	125	123	7
1620	9	5	7	8	6	5	7	129	129	127	129	7
1621	4	6	3	3	4	0	2	88	89	91	93	5
1622	3	6	4	2	6	2	0	52	54	55	55	4
1623	44	42	14	43	17	11	28	47	45	64	69	2
1624	59	57	26	58	40	31	46	46	47	54	80	10
1625	45	47	51	19	30	50	48	50	50	7	56	11
1626	81	83	60	6	46	36	69	53	61	1	54	18
1627	104	52	46	5	65	7	41	38	62	1	27	74
1628	53	0	31	2	31	0	2	20	34	1	34	105
1629	14	20	46	26	42	6	3	33	27	3	52	83
1630	30	28	50	43	38	19	6	50	34	22	46	45
1631	66	17	62	26	34	62	56	19	44	44	83	38
1632	102	33	118	36	31	100	122	3	61	27	86	37
1633	90	63	118	55	20	85	117	4	66	8	31	38
1634	107	90	91	29	18	124	89	4	92	10	2	100
1635	112	123	111	3	2	201	108	2	129	6	4	120
1636	90	97	119	1	32	141	115	2	96	16	2	80
1637	94	58	74	2	74	67	78	2	56	48	2	63
1638	92	56	39	4	112	51	42	2	63	61	31	52
1639	76	54	39	29	93	29	15	25	52	31	45	44
1640	30	37	38	34	44	34	0	30	40	20	20	30
1641	6	11	41	41	63	42	16	40	45	34	46	44
1642	18	22	43	66	72	39	33	66	28	33	70	70
1643	51	27	29	43	40	56	27	70	2	25	64	42
1644	64	47	14	44	41	77	50	69	4	42	65	43
1645	38	74	40	55	64	52	54	32	34	39	53	51
1646	39	79	82	64	65	66	67	2	77	5	45	59
1647	50	92	100	95	53	91	90	4	93	0	58	97
1648	32	81	96	96	36	83	83	6	87	0	72	98
1649	58	47	97	66	58	94	93	18	65	3	86	67
1650	107	13	113	26	104	88	100	75	28	3	112	27
1651	103	1	114	21	103	82	96	104	19	1	113	20
1652	44	1	112	76	45	92	74	47	73	1	93	74
1653	5	3	108	109	21	83	80	30	121	0	76	110
1654	5	4	91	93	59	83	70	81	116	0	79	93
1655	5	2	97	99	98	78	72	87	103	0	74	97
1656	3	2	117	118	117	66	127	56	129	0	65	116
1657	4	3	111	116	112	131	174	58	174	0	130	114
1658	7	5	93	97	95	174	181	61	173	1	174	97
1659	5	5	95	94	92	142	139	45	123	2	142	61
1660	10	3	93	91	89	107	101	21	88	1	105	21
1661	10	3	78	77	79	112	117	7	84	1	114	5
1662	5	6	82	85	83	116	128	34	54	21	120	6
1663	12	17	93	95	90	98	102	75	29	67	98	10
1664	12	49	92	80	86	56	71	75	53	84	84	8
1665	18	76	94	34	67	21	70	81	87	70	68	6
1666	50	50	82	0	68	40	70	83	89	60	61	5
1667	69	21	64	0	72	33	37	45	44	61	62	32
1668	48	25	65	1	60	7	25	30	10	64	65	66
1669	45	35	64	23	45	3	52	43	38	65	55	83
1670	61	43	37	53	44	8	58	53	72	58	33	74
1671	54	47	28	52	46	23	38	43	53	42	25	48
1672	59	58	57	63	59	49	48	50	43	53	48	47
1673	85	81	53	98	92	53	55	78	86	73	75	60
1674	60	48	18	66	87	22	24	52	93	51	89	72
1675	63	2	6	63	92	15	1	8	65	67	103	63
1676	108	2	7	117	99	44	1	9	68	118	114	67
1677	76	0	5	83	65	30	0	12	68	83	98	56
1678	45	9	11	70	44	8	16	4	73	70	84	64
1679	68	36	35	59	30	35	43	29	70	59	62	74
1680	72	59	60	29	9	61	61	48	59	46	38	46
1681	53	56	82	50	24	81	59	48	67	70	58	69
1682	49	24	90	74	65	88	26	70	49	50	52	90
1683	53	26	57	86	81	65	1	83	30	36	34	61
1684	32	40	45	64	105	45	1	62	30	90	90	39
1685	64	21	58	83	123	24	0	80	32	114	114	26
1686	65	24	53	66	60	4	3	92	28	77	79	8
1687	47	62	75	6	53	2	5	35	48	93	94	51
1688	71	59	84	2	70	3	4	2	37	78	78	70
1689	46	15	72	1	47	5	3	4	3	30	32	49
1690	28	5	65	2	58	20	18	22	29	28	35	38
1691	16	14	34	4	40	25	23	28	35	24	50	28
1692	11	16	12	2	13	14	13	17	15	16	35	28
1693	9	17	9	0	9	11	11	13	12	13	23	21
1694	12	24	10	1	12	12	12	14	15	17	32	24
1695	15	28	12	1	13	16	14	16	18	16	32	25
1696	16	23	15	0	11	16	14	15	15	10	23	18
1697	15	20	21	0	13	11	13	12	11	11	24	20
1698	15	40	34	1	11	11	12	13	13	29	43	26
1699	42	61	67	9	8	39	41	41	41	34	65	59
1700	44	39	78	29	32	36	65	38	58	43	59	52
1701	13	8	69	59	40	13	66	9	38	45	32	40
1702	3	4	73	72	33	8	35	5	19	23	14	72
1703	12	11	48	38	42	0	0	14	11	20	34	56
1704	35	23	18	6	29	4	8	37	4	31	53	26
1705	25	17	46	41	46	43	47	62	2	59	28	39
1706	5	10	59	59	61	59	59	60	3	61	37	31
1707	16	33	43	40	43	40	39	41	12	41	69	1
1708	15	39	52	47	38	37	36	72	59	63	58	1
1709	3	35	54	48	17	17	17	72	70	106	57	1
1710	4	43	52	31	3	3	3	37	33	86	73	12
1711	25	48	41	23	19	16	17	38	29	37	61	30
1712	68	55	50	62	45	38	34	22	66	40	55	56
1713	103	59	64	79	61	56	65	21	83	68	78	72
1714	79	67	67	59	74	65	73	47	73	73	81	52
1715	37	87	47	78	82	41	37	37	72	67	71	28
1716	37	98	12	78	100	32	36	33	64	38	84	49
1717	68	69	7	51	118	58	60	57	66	9	80	96
1718	59	24	6	76	133	35	35	50	50	20	53	128
1719	48	12	2	96	106	3	3	49	48	48	24	124
1720	61	26	30	59	62	7	32	63	70	66	16	68
1721	66	29	65	29	72	5	65	66	59	67	24	30
1722	72	48	70	42	84	1	68	58	39	64	35	46
1723	42	52	52	53	67	1	51	43	36	46	49	52
1724	29	48	48	51	50	2	49	53	45	50	48	53
1725	36	53	54	45	45	15	43	51	49	50	41	51
1726	47	24	55	48	69	44	18	27	48	48	38	50
1727	34	4	36	29	96	33	8	9	86	31	66	33
1728	37	29	11	16	85	35	35	10	87	33	79	4
1729	42	51	6	39	70	67	73	14	50	58	56	7
1730	36	36	3	23	36	44	70	12	34	25	34	20
1731	56	16	6	1	8	12	40	11	10	0	15	23
1732	55	5	3	1	16	2	10	4	1	1	19	17
1733	40	1	2	0	34	0	1	17	0	2	31	25
1734	16	3	6	4	40	0	1	38	0	8	35	32
1735	14	2	14	11	27	1	1	64	2	17	28	25
1736	19	3	21	13	16	2	2	106	3	19	16	13
1737	18	3	19	8	16	2	4	143	2	18	15	8
1738	18	1	20	5	21	2	2	117	4	18	21	9
1739	18	3	19	10	23	6	1	57	9	16	24	14
1740	32	8	30	28	44	42	16	59	29	30	43	28
1741	34	12	38	39	49	58	20	70	53	36	48	38
1742	35	30	126	110	41	21	7	131	121	36	38	111
1743	69	62	167	133	62	2	22	146	132	80	60	135
1744	48	76	98	42	43	18	42	73	43	73	58	55
1745	3	59	87	2	14	44	79	34	3	62	25	58
1746	0	35	67	2	15	39	79	9	1	65	8	65
1747	3	29	47	4	18	25	41	3	4	43	18	41
1748	7	39	40	3	36	35	42	5	25	50	41	48
1749	5	31	45	16	59	52	50	32	56	60	54	50
1750	1	7	59	34	66	63	55	58	67	64	46	39
1751	0	1	62	50	70	70	61	62	70	62	45	49
1752	2	1	61	57	74	72	71	55	71	69	54	58
1753	5	1	62	61	78	64	69	48	69	74	60	65
1754	5	35	59	77	65	76	79	41	77	89	75	102
1755	3	78	58	87	47	88	90	15	84	91	86	104
1756	2	80	60	80	31	46	74	5	65	65	71	66
1757	6	75	65	72	25	27	67	16	61	54	64	61
1758	52	70	94	84	49	67	78	56	85	33	65	88
1759	47	39	111	87	72	96	94	44	50	26	79	63
1760	1	12	121	44	111	115	115	2	4	23	120	13
1761	2	32	95	4	107	94	94	3	1	25	101	1
1762	4	38	33	0	66	33	33	1	0	28	45	0
1763	10	30	5	1	51	21	21	2	1	21	36	14
1764	23	56	25	2	44	40	34	24	2	38	41	34
1765	28	70	82	3	85	82	19	83	2	82	83	81
1766	32	75	133	3	133	133	8	133	6	133	145	132
1767	36	82	98	1	99	98	9	99	5	97	116	97
1768	29	46	45	10	46	47	19	46	1	47	53	44
1769	31	14	45	42	49	58	40	54	4	54	54	53
1770	36	10	41	51	52	52	53	50	5	48	49	49
1771	31	5	30	34	35	28	46	31	3	30	24	26
1772	26	7	25	26	28	27	35	27	7	27	24	23
1773	45	7	46	48	44	51	43	41	9	49	44	47
1774	55	4	52	55	61	57	50	47	4	55	50	53
1775	45	4	33	34	74	35	39	34	2	33	30	32
1776	41	11	27	24	56	37	36	17	12	26	11	29
1777	48	20	37	36	24	38	42	28	36	37	13	35
1778	81	48	66	66	51	40	59	72	58	63	22	45
1779	87	85	69	68	87	58	89	81	62	64	11	63
1780	39	77	84	84	96	34	51	40	86	28	4	89
1781	4	44	100	102	95	5	4	6	105	4	13	95
1782	2	29	151	155	142	8	5	9	154	5	21	147
1783	2	26	172	174	162	5	3	8	172	3	42	172
1784	2	70	112	110	134	4	5	2	111	4	83	139
1785	2	83	96	99	112	14	17	3	94	8	92	127
1786	1	109	70	142	71	96	97	4	68	7	63	152
1787	12	142	19	123	46	126	127	50	42	16	32	146
1788	23	97	3	37	21	58	60	87	40	30	11	92
1789	34	50	4	1	5	30	32	63	29	28	5	60
1790	32	22	14	1	13	24	26	37	22	33	4	26
1791	34	35	40	1	41	36	39	39	35	47	4	24
1792	53	41	49	2	54	48	50	58	48	54	3	44
1793	50	30	45	2	47	30	30	53	29	49	1	42
1794	23	31	26	3	31	12	13	22	11	27	2	21
1795	8	60	3	2	11	7	8	0	6	7	2	9
1796	7	98	0	0	4	46	47	4	6	5	1	3
1797	3	73	1	0	2	61	60	5	7	2	2	0
1798	5	26	4	0	6	38	38	1	5	2	3	4
1799	5	46	4	2	7	40	40	0	5	4	2	6
1800	3	66	3	73	7	29	29	1	21	3	1	5
1801	6	60	3	124	8	12	13	2	42	2	1	5
1802	6	58	15	54	3	5	5	1	47	3	2	3
1803	3	52	94	0	2	4	3	1	30	4	3	3
1804	8	44	122	1	2	2	2	3	19	3	2	2
1805	9	47	46	5	4	5	6	3	36	4	3	3
1806	6	54	14	6	5	13	14	1	76	6	8	8
1807	7	55	12	3	3	10	11	0	81	6	7	10
1808	6	84	4	2	4	6	6	0	81	6	4	8
1809	3	144	4	2	4	6	6	0	139	4	3	7
1810	5	119	7	2	3	4	4	0	150	4	3	9
1811	8	46	4	2	2	5	6	0	120	6	5	7
1812	7	41	3	1	7	5	5	3	116	5	17	15
1813	7	70	4	0	12	4	2	3	106	6	46	43
1814	8	99	4	1	8	5	3	1	59	8	54	49
1815	4	143	3	1	4	4	5	1	37	5	74	19
1816	3	104	3	1	8	6	6	0	39	6	183	7
1817	8	65	6	2	11	8	7	0	42	11	196	9
1818	7	106	3	1	10	3	4	0	50	8	125	4
1819	4	109	2	1	8	2	2	3	60	3	90	5
1820	3	76	3	2	31	2	3	3	82	2	63	33
1821	6	26	4	1	62	0	1	22	81	4	63	60
1822	12	16	20	20	63	1	0	51	45	10	59	59
[truncated: 4,258 more rows]

## Sheet: Table_S6c
Order	GOG20	GOG23	GOG24	GOG25	GOG26	GOG34	GOG35	GOG50	GOG56	GOG57	GOG59	GOG60
[truncated: 1,708 more rows]

[truncated: 13 more sheets: Table_S7a, Table_S7b, Table_S7c, Table_S8a, Table_S8b, Table_S8c, Table_S9, Table_S10, Table_S11, Table_S12, Table_S13, Table_S14, Table_S15]
